# Supplementary material for: Rapid Amygdala Responses during Trace Fear Conditioning without Awareness
Source: PLoS One. 2014 May 13;9(5):e96803. doi: 10.1371/journal.pone.0096803 (PMC4019542; doi:10.1371/journal.pone.0096803)
Supplement: Data S1 — Supplemental data summarizing behavioral data from the training and testing phases, and the recording data from the amygdala during the training phase. (XLSX) [file pone.0096803.s001.xlsx]

## Sheet: Testing.SCR
subject	Group	trial	CS	SCR
11BF2	BROAD	1	CSa-	1.9713
13BM2	BROAD	1	CSa-	8.81473
16BF1	BROAD	1	CSa-	1.75313
18BM1	BROAD	1	CSa-	2.49241
19BM2	BROAD	1	CSa-	31.622
21BF2	BROAD	1	CSa-	-0.467723
23BM1	BROAD	1	CSa-	11.9291
28BM1	BROAD	1	CSa-	2.39288
11BF2	BROAD	2	CSa-	2.94317
13BM2	BROAD	2	CSa-	1.05219
16BF1	BROAD	2	CSa-	1.56792
18BM1	BROAD	2	CSa-	-0.158011
19BM2	BROAD	2	CSa-	-0.205775
21BF2	BROAD	2	CSa-	9.9268
23BM1	BROAD	2	CSa-	0.0842763
28BM1	BROAD	2	CSa-	2.13114
11BF2	BROAD	3	CSa-	1.55318
13BM2	BROAD	3	CSa-	-0.323081
16BF1	BROAD	3	CSa-	0.197343
18BM1	BROAD	3	CSa-	-0.00800904
19BM2	BROAD	3	CSa-	-0.354927
21BF2	BROAD	3	CSa-	-0.448574
23BM1	BROAD	3	CSa-	-0.419403
28BM1	BROAD	3	CSa-	-0.420218
11BF2	BROAD	4	CSa-	1.49926
13BM2	BROAD	4	CSa-	0.0350026
16BF1	BROAD	4	CSa-	2.75937
18BM1	BROAD	4	CSa-	-0.461325
19BM2	BROAD	4	CSa-	-0.709347
21BF2	BROAD	4	CSa-	-0.461627
23BM1	BROAD	4	CSa-	-0.3267
28BM1	BROAD	4	CSa-	-0.347255
11BF2	BROAD	5	CSa-	1.39355
13BM2	BROAD	5	CSa-	-0.187152
16BF1	BROAD	5	CSa-	1.11678
18BM1	BROAD	5	CSa-	4.02104
19BM2	BROAD	5	CSa-	-0.650144
21BF2	BROAD	5	CSa-	-0.99454
23BM1	BROAD	5	CSa-	-0.305487
28BM1	BROAD	5	CSa-	-0.416323
11BF2	BROAD	1	CSa+	4.26148
13BM2	BROAD	1	CSa+	1.62759
16BF1	BROAD	1	CSa+	2.64634
18BM1	BROAD	1	CSa+	6.11093
19BM2	BROAD	1	CSa+	12.3674
21BF2	BROAD	1	CSa+	14.9813
23BM1	BROAD	1	CSa+	3.3121
28BM1	BROAD	1	CSa+	6.66681
11BF2	BROAD	2	CSa+	1.22286
13BM2	BROAD	2	CSa+	3.22317
16BF1	BROAD	2	CSa+	0.662145
18BM1	BROAD	2	CSa+	0.663626
19BM2	BROAD	2	CSa+	22.7267
21BF2	BROAD	2	CSa+	8.52364
23BM1	BROAD	2	CSa+	-0.285515
28BM1	BROAD	2	CSa+	8.82503
11BF2	BROAD	3	CSa+	2.80012
13BM2	BROAD	3	CSa+	-0.161961
16BF1	BROAD	3	CSa+	1.72894
18BM1	BROAD	3	CSa+	0.665741
19BM2	BROAD	3	CSa+	-0.396022
21BF2	BROAD	3	CSa+	3.25407
23BM1	BROAD	3	CSa+	-0.426789
28BM1	BROAD	3	CSa+	0.421733
11BF2	BROAD	4	CSa+	0.765146
13BM2	BROAD	4	CSa+	-0.296455
16BF1	BROAD	4	CSa+	0.61417
18BM1	BROAD	4	CSa+	2.38841
19BM2	BROAD	4	CSa+	7.91646
21BF2	BROAD	4	CSa+	-0.732855
23BM1	BROAD	4	CSa+	0.189691
28BM1	BROAD	4	CSa+	1.70678
11BF2	BROAD	5	CSa+	2.2487
13BM2	BROAD	5	CSa+	-0.57518
16BF1	BROAD	5	CSa+	0.826533
18BM1	BROAD	5	CSa+	-0.148898
19BM2	BROAD	5	CSa+	-0.717577
21BF2	BROAD	5	CSa+	20.3063
23BM1	BROAD	5	CSa+	-0.249754
28BM1	BROAD	5	CSa+	-0.0761883
11BF2	BROAD	1	CSb-	5.50833
13BM2	BROAD	1	CSb-	1.261
16BF1	BROAD	1	CSb-	-0.495498
18BM1	BROAD	1	CSb-	3.95022
19BM2	BROAD	1	CSb-	22.0077
21BF2	BROAD	1	CSb-	-0.0704019
23BM1	BROAD	1	CSb-	12.922
28BM1	BROAD	1	CSb-	8.05777
11BF2	BROAD	2	CSb-	3.20344
13BM2	BROAD	2	CSb-	-0.283721
16BF1	BROAD	2	CSb-	4.50983
18BM1	BROAD	2	CSb-	6.05655
19BM2	BROAD	2	CSb-	-1.01648
21BF2	BROAD	2	CSb-	-0.597617
23BM1	BROAD	2	CSb-	-0.278826
28BM1	BROAD	2	CSb-	-0.54396
11BF2	BROAD	3	CSb-	4.04955
13BM2	BROAD	3	CSb-	0.240115
16BF1	BROAD	3	CSb-	2.2359
18BM1	BROAD	3	CSb-	4.85556
19BM2	BROAD	3	CSb-	-0.593908
21BF2	BROAD	3	CSb-	-0.904566
23BM1	BROAD	3	CSb-	-0.454413
28BM1	BROAD	3	CSb-	-0.305987
11BF2	BROAD	4	CSb-	4.74286
13BM2	BROAD	4	CSb-	0.010919
16BF1	BROAD	4	CSb-	-0.271137
18BM1	BROAD	4	CSb-	-0.3503
19BM2	BROAD	4	CSb-	5.82096
21BF2	BROAD	4	CSb-	2.5473
23BM1	BROAD	4	CSb-	-0.475565
28BM1	BROAD	4	CSb-	-0.805402
11BF2	BROAD	5	CSb-	1.94804
13BM2	BROAD	5	CSb-	-0.142978
16BF1	BROAD	5	CSb-	1.14347
18BM1	BROAD	5	CSb-	-0.485031
19BM2	BROAD	5	CSb-	-0.807298
21BF2	BROAD	5	CSb-	-0.362297
23BM1	BROAD	5	CSb-	-0.220952
28BM1	BROAD	5	CSb-	-0.146593
11BF2	BROAD	1	CSb+	5.62865
13BM2	BROAD	1	CSb+	15.9728
16BF1	BROAD	1	CSb+	3.31703
18BM1	BROAD	1	CSb+	-0.088701
19BM2	BROAD	1	CSb+	29.9179
21BF2	BROAD	1	CSb+	-0.360552
23BM1	BROAD	1	CSb+	9.42512
28BM1	BROAD	1	CSb+	-0.994459
11BF2	BROAD	2	CSb+	2.71856
13BM2	BROAD	2	CSb+	-0.188975
16BF1	BROAD	2	CSb+	0.832269
18BM1	BROAD	2	CSb+	4.45193
19BM2	BROAD	2	CSb+	9.43596
21BF2	BROAD	2	CSb+	2.03601
23BM1	BROAD	2	CSb+	-0.465125
28BM1	BROAD	2	CSb+	0.320491
11BF2	BROAD	3	CSb+	0.776684
13BM2	BROAD	3	CSb+	-0.266579
16BF1	BROAD	3	CSb+	1.35511
18BM1	BROAD	3	CSb+	1.5502
19BM2	BROAD	3	CSb+	-0.540997
21BF2	BROAD	3	CSb+	3.65564
23BM1	BROAD	3	CSb+	-0.486222
28BM1	BROAD	3	CSb+	-0.462552
11BF2	BROAD	4	CSb+	2.77282
13BM2	BROAD	4	CSb+	0.208221
16BF1	BROAD	4	CSb+	0.773838
18BM1	BROAD	4	CSb+	-0.170848
19BM2	BROAD	4	CSb+	-0.326557
21BF2	BROAD	4	CSb+	-0.597386
23BM1	BROAD	4	CSb+	-0.251729
28BM1	BROAD	4	CSb+	-0.284636
11BF2	BROAD	5	CSb+	2.86676
13BM2	BROAD	5	CSb+	-0.150086
16BF1	BROAD	5	CSb+	0.853354
18BM1	BROAD	5	CSb+	0.756519
19BM2	BROAD	5	CSb+	-0.780412
21BF2	BROAD	5	CSb+	4.80731
23BM1	BROAD	5	CSb+	-0.188913
28BM1	BROAD	5	CSb+	-0.263884
12HM1	HIGH	1	CSa-	15.9419
14HM2	HIGH	1	CSa-	4.29963
15HF2	HIGH	1	CSa-	-0.276522
17HF2	HIGH	1	CSa-	1.64307
22HM2	HIGH	1	CSa-	1.82655
25HM1	HIGH	1	CSa-	-0.268614
26HF1	HIGH	1	CSa-	15.4925
29HM2	HIGH	1	CSa-	18.1965
12HM1	HIGH	2	CSa-	4.81851
14HM2	HIGH	2	CSa-	1.79232
15HF2	HIGH	2	CSa-	-0.336427
17HF2	HIGH	2	CSa-	2.00577
22HM2	HIGH	2	CSa-	-0.471265
25HM1	HIGH	2	CSa-	-0.428351
26HF1	HIGH	2	CSa-	-0.136553
29HM2	HIGH	2	CSa-	-0.694619
12HM1	HIGH	3	CSa-	3.13627
14HM2	HIGH	3	CSa-	7.64538
15HF2	HIGH	3	CSa-	-0.3815
17HF2	HIGH	3	CSa-	-0.142694
22HM2	HIGH	3	CSa-	1.52816
25HM1	HIGH	3	CSa-	-0.303132
26HF1	HIGH	3	CSa-	0.59465
29HM2	HIGH	3	CSa-	4.29518
12HM1	HIGH	4	CSa-	9.34981
14HM2	HIGH	4	CSa-	-0.413761
15HF2	HIGH	4	CSa-	-0.206691
17HF2	HIGH	4	CSa-	5.45679
22HM2	HIGH	4	CSa-	-0.111045
25HM1	HIGH	4	CSa-	-0.567456
26HF1	HIGH	4	CSa-	-0.110879
29HM2	HIGH	4	CSa-	-1.0695
12HM1	HIGH	5	CSa-	4.48828
14HM2	HIGH	5	CSa-	3.38239
15HF2	HIGH	5	CSa-	-0.176175
17HF2	HIGH	5	CSa-	-0.305469
22HM2	HIGH	5	CSa-	-0.257179
25HM1	HIGH	5	CSa-	-0.202473
26HF1	HIGH	5	CSa-	-0.110476
29HM2	HIGH	5	CSa-	1.64558
12HM1	HIGH	1	CSa+	9.00712
14HM2	HIGH	1	CSa+	3.71944
15HF2	HIGH	1	CSa+	7.77226
17HF2	HIGH	1	CSa+	2.38231
22HM2	HIGH	1	CSa+	-0.47526
25HM1	HIGH	1	CSa+	-0.20093
26HF1	HIGH	1	CSa+	2.99904
29HM2	HIGH	1	CSa+	9.28872
12HM1	HIGH	2	CSa+	3.25359
14HM2	HIGH	2	CSa+	1.70367
15HF2	HIGH	2	CSa+	-0.348997
17HF2	HIGH	2	CSa+	1.9521
22HM2	HIGH	2	CSa+	0.192946
25HM1	HIGH	2	CSa+	0.641815
26HF1	HIGH	2	CSa+	2.06021
29HM2	HIGH	2	CSa+	17.063
12HM1	HIGH	3	CSa+	8.97169
14HM2	HIGH	3	CSa+	5.54829
15HF2	HIGH	3	CSa+	-0.350694
17HF2	HIGH	3	CSa+	0.396255
22HM2	HIGH	3	CSa+	-0.147989
25HM1	HIGH	3	CSa+	-0.381679
26HF1	HIGH	3	CSa+	-0.112314
29HM2	HIGH	3	CSa+	7.51503
12HM1	HIGH	4	CSa+	9.79894
14HM2	HIGH	4	CSa+	3.18683
15HF2	HIGH	4	CSa+	-0.347608
17HF2	HIGH	4	CSa+	0.927766
22HM2	HIGH	4	CSa+	-0.37486
25HM1	HIGH	4	CSa+	1.96566
26HF1	HIGH	4	CSa+	1.52473
29HM2	HIGH	4	CSa+	-0.44465
12HM1	HIGH	5	CSa+	6.05587
14HM2	HIGH	5	CSa+	1.03429
15HF2	HIGH	5	CSa+	-0.18274
17HF2	HIGH	5	CSa+	9.33408
22HM2	HIGH	5	CSa+	-0.19238
25HM1	HIGH	5	CSa+	-0.173032
26HF1	HIGH	5	CSa+	-0.0805846
29HM2	HIGH	5	CSa+	-0.364691
12HM1	HIGH	1	CSb-	13.0019
14HM2	HIGH	1	CSb-	-0.158973
15HF2	HIGH	1	CSb-	1.52133
17HF2	HIGH	1	CSb-	6.54238
22HM2	HIGH	1	CSb-	-0.795309
25HM1	HIGH	1	CSb-	1.79369
26HF1	HIGH	1	CSb-	5.14995
29HM2	HIGH	1	CSb-	4.86058
12HM1	HIGH	2	CSb-	4.91023
14HM2	HIGH	2	CSb-	1.35248
15HF2	HIGH	2	CSb-	-0.290026
17HF2	HIGH	2	CSb-	-0.404518
22HM2	HIGH	2	CSb-	-0.153362
25HM1	HIGH	2	CSb-	-0.413087
26HF1	HIGH	2	CSb-	0.886569
29HM2	HIGH	2	CSb-	1.75772
12HM1	HIGH	3	CSb-	11.3934
14HM2	HIGH	3	CSb-	6.05263
15HF2	HIGH	3	CSb-	-0.388055
17HF2	HIGH	3	CSb-	9.84741
22HM2	HIGH	3	CSb-	-0.163448
25HM1	HIGH	3	CSb-	6.71464
26HF1	HIGH	3	CSb-	-0.0852308
29HM2	HIGH	3	CSb-	-0.319789
12HM1	HIGH	4	CSb-	5.07413
14HM2	HIGH	4	CSb-	4.73895
15HF2	HIGH	4	CSb-	-0.34434
17HF2	HIGH	4	CSb-	0.209611
22HM2	HIGH	4	CSb-	-0.166931
25HM1	HIGH	4	CSb-	8.78951
26HF1	HIGH	4	CSb-	-0.0627243
29HM2	HIGH	4	CSb-	-0.502386
12HM1	HIGH	5	CSb-	2.17909
14HM2	HIGH	5	CSb-	1.62329
15HF2	HIGH	5	CSb-	-0.243632
17HF2	HIGH	5	CSb-	-0.188003
22HM2	HIGH	5	CSb-	0.111561
25HM1	HIGH	5	CSb-	-1.0175
26HF1	HIGH	5	CSb-	-0.129543
29HM2	HIGH	5	CSb-	-0.451496
12HM1	HIGH	1	CSb+	4.36174
14HM2	HIGH	1	CSb+	-0.697643
15HF2	HIGH	1	CSb+	4.35522
17HF2	HIGH	1	CSb+	12.1799
22HM2	HIGH	1	CSb+	10.9687
25HM1	HIGH	1	CSb+	2.89535
26HF1	HIGH	1	CSb+	3.94016
29HM2	HIGH	1	CSb+	12.1946
12HM1	HIGH	2	CSb+	20.5708
14HM2	HIGH	2	CSb+	2.60733
15HF2	HIGH	2	CSb+	-0.110738
17HF2	HIGH	2	CSb+	11.6184
22HM2	HIGH	2	CSb+	-0.393922
25HM1	HIGH	2	CSb+	3.20771
26HF1	HIGH	2	CSb+	-0.0446205
29HM2	HIGH	2	CSb+	-0.321004
12HM1	HIGH	3	CSb+	15.7937
14HM2	HIGH	3	CSb+	5.70458
15HF2	HIGH	3	CSb+	-0.371881
17HF2	HIGH	3	CSb+	11.4229
22HM2	HIGH	3	CSb+	-0.305842
25HM1	HIGH	3	CSb+	11.8877
26HF1	HIGH	3	CSb+	-0.159484
29HM2	HIGH	3	CSb+	-0.502556
12HM1	HIGH	4	CSb+	3.27429
14HM2	HIGH	4	CSb+	4.02871
15HF2	HIGH	4	CSb+	-0.31423
17HF2	HIGH	4	CSb+	12.0259
22HM2	HIGH	4	CSb+	0.00292751
25HM1	HIGH	4	CSb+	5.71502
26HF1	HIGH	4	CSb+	-0.124242
29HM2	HIGH	4	CSb+	-0.297427
12HM1	HIGH	5	CSb+	7.26251
14HM2	HIGH	5	CSb+	5.67758
15HF2	HIGH	5	CSb+	-0.27824
17HF2	HIGH	5	CSb+	2.96247
22HM2	HIGH	5	CSb+	-0.0637738
25HM1	HIGH	5	CSb+	11.982
26HF1	HIGH	5	CSb+	-0.119779
29HM2	HIGH	5	CSb+	3.50251

## Sheet: Testing.expectancy
subject	Group	Trial	CS	stimulus	UCS expectancy
11BF2_test	B	1	CSa-	female1.gif	100
13BM2_test	B	1	CSa-	male1.gif	100
16BF1_test	B	1	CSa-	female2.gif	33.0833
18BM1_test	B	1	CSa-	male2.gif	0
19BM2_test	B	1	CSa-	male1.gif	52
21BF2_test	B	1	CSa-	female1.gif	56
23BM1_test	B	1	CSa-	male2.gif	48.7273
28BM1_test	B	1	CSa-	male2.gif	100
11BF2_test	B	2	CSa-	female1.gif	100
13BM2_test	B	2	CSa-	male1.gif	50
16BF1_test	B	2	CSa-	female2.gif	100
18BM1_test	B	2	CSa-	male2.gif	0
19BM2_test	B	2	CSa-	male1.gif	98.4412
21BF2_test	B	2	CSa-	female1.gif	16.6176
23BM1_test	B	2	CSa-	male2.gif	100
28BM1_test	B	2	CSa-	male2.gif	0
11BF2_test	B	3	CSa-	female1.gif	2
13BM2_test	B	3	CSa-	male1.gif	100
16BF1_test	B	3	CSa-	female2.gif	100
18BM1_test	B	3	CSa-	male2.gif	0
19BM2_test	B	3	CSa-	male1.gif	92
21BF2_test	B	3	CSa-	female1.gif	0
23BM1_test	B	3	CSa-	male2.gif	50
28BM1_test	B	3	CSa-	male2.gif	97.9853
11BF2_test	B	4	CSa-	female1.gif	0
13BM2_test	B	4	CSa-	male1.gif	92.8382
16BF1_test	B	4	CSa-	female2.gif	47
18BM1_test	B	4	CSa-	male2.gif	0
19BM2_test	B	4	CSa-	male1.gif	81.3824
21BF2_test	B	4	CSa-	female1.gif	0
23BM1_test	B	4	CSa-	male2.gif	50
28BM1_test	B	4	CSa-	male2.gif	100
11BF2_test	B	5	CSa-	female1.gif	0
13BM2_test	B	5	CSa-	male1.gif	100
16BF1_test	B	5	CSa-	female2.gif	50
18BM1_test	B	5	CSa-	male2.gif	0
19BM2_test	B	5	CSa-	male1.gif	19.0441
21BF2_test	B	5	CSa-	female1.gif	2
23BM1_test	B	5	CSa-	male2.gif	0
28BM1_test	B	5	CSa-	male2.gif	100
11BF2_test	B	1	CSa+	female2.gif	50
13BM2_test	B	1	CSa+	male2.gif	100
16BF1_test	B	1	CSa+	female1.gif	100
18BM1_test	B	1	CSa+	male1.gif	50
19BM2_test	B	1	CSa+	male2.gif	50
21BF2_test	B	1	CSa+	female2.gif	43.2957
23BM1_test	B	1	CSa+	male1.gif	0
28BM1_test	B	1	CSa+	male1.gif	37.7304
11BF2_test	B	2	CSa+	female2.gif	98
13BM2_test	B	2	CSa+	male2.gif	100
16BF1_test	B	2	CSa+	female1.gif	100
18BM1_test	B	2	CSa+	male1.gif	100
19BM2_test	B	2	CSa+	male2.gif	72
21BF2_test	B	2	CSa+	female2.gif	76
23BM1_test	B	2	CSa+	male1.gif	49.1618
28BM1_test	B	2	CSa+	male1.gif	100
11BF2_test	B	3	CSa+	female2.gif	100
13BM2_test	B	3	CSa+	male2.gif	100
16BF1_test	B	3	CSa+	female1.gif	100
18BM1_test	B	3	CSa+	male1.gif	100
19BM2_test	B	3	CSa+	male2.gif	99.2059
21BF2_test	B	3	CSa+	female2.gif	96.5882
23BM1_test	B	3	CSa+	male1.gif	69.0303
28BM1_test	B	3	CSa+	male1.gif	0
11BF2_test	B	4	CSa+	female2.gif	100
13BM2_test	B	4	CSa+	male2.gif	48.4118
16BF1_test	B	4	CSa+	female1.gif	100
18BM1_test	B	4	CSa+	male1.gif	100
19BM2_test	B	4	CSa+	male2.gif	100
21BF2_test	B	4	CSa+	female2.gif	94
23BM1_test	B	4	CSa+	male1.gif	99.8824
28BM1_test	B	4	CSa+	male1.gif	0
11BF2_test	B	5	CSa+	female2.gif	100
13BM2_test	B	5	CSa+	male2.gif	100
16BF1_test	B	5	CSa+	female1.gif	50
18BM1_test	B	5	CSa+	male1.gif	100
19BM2_test	B	5	CSa+	male2.gif	100
21BF2_test	B	5	CSa+	female2.gif	100
23BM1_test	B	5	CSa+	male1.gif	100
28BM1_test	B	5	CSa+	male1.gif	100
11BF2_test	B	1	CSb-	male1.gif	96.6765
13BM2_test	B	1	CSb-	female1.gif	50
16BF1_test	B	1	CSb-	male2.gif	100
18BM1_test	B	1	CSb-	female2.gif	50
19BM2_test	B	1	CSb-	female1.gif	53.9706
21BF2_test	B	1	CSb-	male1.gif	13
23BM1_test	B	1	CSb-	female2.gif	0
28BM1_test	B	1	CSb-	female2.gif	66.8293
11BF2_test	B	2	CSb-	male1.gif	6.26613
13BM2_test	B	2	CSb-	female1.gif	50
16BF1_test	B	2	CSb-	male2.gif	47
18BM1_test	B	2	CSb-	female2.gif	0
19BM2_test	B	2	CSb-	female1.gif	74.5766
21BF2_test	B	2	CSb-	male1.gif	40.4118
23BM1_test	B	2	CSb-	female2.gif	2
28BM1_test	B	2	CSb-	female2.gif	0
11BF2_test	B	3	CSb-	male1.gif	100
13BM2_test	B	3	CSb-	female1.gif	100
16BF1_test	B	3	CSb-	male2.gif	100
18BM1_test	B	3	CSb-	female2.gif	0
19BM2_test	B	3	CSb-	female1.gif	100
21BF2_test	B	3	CSb-	male1.gif	54.7906
23BM1_test	B	3	CSb-	female2.gif	2
28BM1_test	B	3	CSb-	female2.gif	100
11BF2_test	B	4	CSb-	male1.gif	0
13BM2_test	B	4	CSb-	female1.gif	48.6985
16BF1_test	B	4	CSb-	male2.gif	100
18BM1_test	B	4	CSb-	female2.gif	0
19BM2_test	B	4	CSb-	female1.gif	13
21BF2_test	B	4	CSb-	male1.gif	16
23BM1_test	B	4	CSb-	female2.gif	0
28BM1_test	B	4	CSb-	female2.gif	0
11BF2_test	B	5	CSb-	male1.gif	0
13BM2_test	B	5	CSb-	female1.gif	49.7059
16BF1_test	B	5	CSb-	male2.gif	50
18BM1_test	B	5	CSb-	female2.gif	0
19BM2_test	B	5	CSb-	female1.gif	4.16912
21BF2_test	B	5	CSb-	male1.gif	0
23BM1_test	B	5	CSb-	female2.gif	0
28BM1_test	B	5	CSb-	female2.gif	0
11BF2_test	B	1	CSb+	male2.gif	2
13BM2_test	B	1	CSb+	female2.gif	48.6912
16BF1_test	B	1	CSb+	male1.gif	47.125
18BM1_test	B	1	CSb+	female1.gif	0
19BM2_test	B	1	CSb+	female2.gif	50
21BF2_test	B	1	CSb+	male2.gif	26.0662
23BM1_test	B	1	CSb+	female1.gif	50
28BM1_test	B	1	CSb+	female1.gif	100
11BF2_test	B	2	CSb+	male2.gif	2
13BM2_test	B	2	CSb+	female2.gif	100
16BF1_test	B	2	CSb+	male1.gif	100
18BM1_test	B	2	CSb+	female1.gif	100
19BM2_test	B	2	CSb+	female2.gif	86
21BF2_test	B	2	CSb+	male2.gif	63.7879
23BM1_test	B	2	CSb+	female1.gif	2
28BM1_test	B	2	CSb+	female1.gif	100
11BF2_test	B	3	CSb+	male2.gif	100
13BM2_test	B	3	CSb+	female2.gif	49.2146
16BF1_test	B	3	CSb+	male1.gif	100
18BM1_test	B	3	CSb+	female1.gif	100
19BM2_test	B	3	CSb+	female2.gif	100
21BF2_test	B	3	CSb+	male2.gif	63.7059
23BM1_test	B	3	CSb+	female1.gif	73.1691
28BM1_test	B	3	CSb+	female1.gif	0
11BF2_test	B	4	CSb+	male2.gif	100
13BM2_test	B	4	CSb+	female2.gif	50
16BF1_test	B	4	CSb+	male1.gif	100
18BM1_test	B	4	CSb+	female1.gif	100
19BM2_test	B	4	CSb+	female2.gif	61.598
21BF2_test	B	4	CSb+	male2.gif	74
23BM1_test	B	4	CSb+	female1.gif	0
28BM1_test	B	4	CSb+	female1.gif	0
11BF2_test	B	5	CSb+	male2.gif	100
13BM2_test	B	5	CSb+	female2.gif	100
16BF1_test	B	5	CSb+	male1.gif	100
18BM1_test	B	5	CSb+	female1.gif	100
19BM2_test	B	5	CSb+	female2.gif	100
21BF2_test	B	5	CSb+	male2.gif	100
23BM1_test	B	5	CSb+	female1.gif	50.1029
28BM1_test	B	5	CSb+	female1.gif	50
12HM1_test	H	1	CSa-	male2_high.gif	50
14HM2_test	H	1	CSa-	male1_high.gif	45.982
15HF2_test	H	1	CSa-	female1_high.gif	49.4706
17HF2_test	H	1	CSa-	female1_high.gif	21.1912
20HM2_test	H	1	CSa-	male1_high.gif	50
22HM2_test	H	1	CSa-	male1_high.gif	28.5735
29HM2_test	H	1	CSa-	male1_high.gif	50
12HM1_test	H	2	CSa-	male2_high.gif	50
14HM2_test	H	2	CSa-	male1_high.gif	84
15HF2_test	H	2	CSa-	female1_high.gif	19
17HF2_test	H	2	CSa-	female1_high.gif	0
20HM2_test	H	2	CSa-	male1_high.gif	0
22HM2_test	H	2	CSa-	male1_high.gif	96
29HM2_test	H	2	CSa-	male1_high.gif	62.7177
12HM1_test	H	3	CSa-	male2_high.gif	50
14HM2_test	H	3	CSa-	male1_high.gif	80
15HF2_test	H	3	CSa-	female1_high.gif	68.4706
17HF2_test	H	3	CSa-	female1_high.gif	0
20HM2_test	H	3	CSa-	male1_high.gif	100
22HM2_test	H	3	CSa-	male1_high.gif	100
29HM2_test	H	3	CSa-	male1_high.gif	94.0298
12HM1_test	H	4	CSa-	male2_high.gif	50
14HM2_test	H	4	CSa-	male1_high.gif	86
15HF2_test	H	4	CSa-	female1_high.gif	19
17HF2_test	H	4	CSa-	female1_high.gif	49.9779
20HM2_test	H	4	CSa-	male1_high.gif	0
22HM2_test	H	4	CSa-	male1_high.gif	76
29HM2_test	H	4	CSa-	male1_high.gif	75.8122
12HM1_test	H	5	CSa-	male2_high.gif	50
14HM2_test	H	5	CSa-	male1_high.gif	78
15HF2_test	H	5	CSa-	female1_high.gif	65.3529
17HF2_test	H	5	CSa-	female1_high.gif	0
20HM2_test	H	5	CSa-	male1_high.gif	0
22HM2_test	H	5	CSa-	male1_high.gif	2
29HM2_test	H	5	CSa-	male1_high.gif	88.5125
12HM1_test	H	1	CSa+	male1_high.gif	50
14HM2_test	H	1	CSa+	male2_high.gif	60
15HF2_test	H	1	CSa+	female2_high.gif	0
17HF2_test	H	1	CSa+	female2_high.gif	0
20HM2_test	H	1	CSa+	male2_high.gif	51.475
22HM2_test	H	1	CSa+	male2_high.gif	68.7487
29HM2_test	H	1	CSa+	male2_high.gif	49.8603
12HM1_test	H	2	CSa+	male1_high.gif	50
14HM2_test	H	2	CSa+	male2_high.gif	66.2351
15HF2_test	H	2	CSa+	female2_high.gif	55.8603
17HF2_test	H	2	CSa+	female2_high.gif	37.6965
20HM2_test	H	2	CSa+	male2_high.gif	100
22HM2_test	H	2	CSa+	male2_high.gif	93.3971
29HM2_test	H	2	CSa+	male2_high.gif	94.2502
12HM1_test	H	3	CSa+	male1_high.gif	50
14HM2_test	H	3	CSa+	male2_high.gif	78
15HF2_test	H	3	CSa+	female2_high.gif	2
17HF2_test	H	3	CSa+	female2_high.gif	2
20HM2_test	H	3	CSa+	male2_high.gif	100
22HM2_test	H	3	CSa+	male2_high.gif	100
29HM2_test	H	3	CSa+	male2_high.gif	83.0209
12HM1_test	H	4	CSa+	male1_high.gif	50
14HM2_test	H	4	CSa+	male2_high.gif	76
15HF2_test	H	4	CSa+	female2_high.gif	49.6838
17HF2_test	H	4	CSa+	female2_high.gif	37.3897
20HM2_test	H	4	CSa+	male2_high.gif	2
22HM2_test	H	4	CSa+	male2_high.gif	100
29HM2_test	H	4	CSa+	male2_high.gif	90.3971
12HM1_test	H	5	CSa+	male1_high.gif	50
14HM2_test	H	5	CSa+	male2_high.gif	89.9706
15HF2_test	H	5	CSa+	female2_high.gif	18.7727
17HF2_test	H	5	CSa+	female2_high.gif	70.1765
20HM2_test	H	5	CSa+	male2_high.gif	0
22HM2_test	H	5	CSa+	male2_high.gif	22.4485
29HM2_test	H	5	CSa+	male2_high.gif	73.2369
12HM1_test	H	1	CSb-	female2_high.gif	50
14HM2_test	H	1	CSb-	female1_high.gif	50
15HF2_test	H	1	CSb-	male1_high.gif	0.492647
17HF2_test	H	1	CSb-	male1_high.gif	0
20HM2_test	H	1	CSb-	female1_high.gif	100
22HM2_test	H	1	CSb-	female1_high.gif	81.2059
29HM2_test	H	1	CSb-	female1_high.gif	50.6907
12HM1_test	H	2	CSb-	female2_high.gif	50
14HM2_test	H	2	CSb-	female1_high.gif	50
15HF2_test	H	2	CSb-	male1_high.gif	19
17HF2_test	H	2	CSb-	male1_high.gif	51.6765
20HM2_test	H	2	CSb-	female1_high.gif	2
22HM2_test	H	2	CSb-	female1_high.gif	4.21324
29HM2_test	H	2	CSb-	female1_high.gif	52.9953
12HM1_test	H	3	CSb-	female2_high.gif	50
14HM2_test	H	3	CSb-	female1_high.gif	27
15HF2_test	H	3	CSb-	male1_high.gif	100
17HF2_test	H	3	CSb-	male1_high.gif	81.8824
20HM2_test	H	3	CSb-	female1_high.gif	100
22HM2_test	H	3	CSb-	female1_high.gif	25
29HM2_test	H	3	CSb-	female1_high.gif	60.9262
12HM1_test	H	4	CSb-	female2_high.gif	50
14HM2_test	H	4	CSb-	female1_high.gif	27
15HF2_test	H	4	CSb-	male1_high.gif	52.8162
17HF2_test	H	4	CSb-	male1_high.gif	18.9265
20HM2_test	H	4	CSb-	female1_high.gif	100
22HM2_test	H	4	CSb-	female1_high.gif	0
29HM2_test	H	4	CSb-	female1_high.gif	56.4412
12HM1_test	H	5	CSb-	female2_high.gif	50
14HM2_test	H	5	CSb-	female1_high.gif	25
15HF2_test	H	5	CSb-	male1_high.gif	23.6765
17HF2_test	H	5	CSb-	male1_high.gif	31.6397
20HM2_test	H	5	CSb-	female1_high.gif	2
22HM2_test	H	5	CSb-	female1_high.gif	74.0294
29HM2_test	H	5	CSb-	female1_high.gif	57.5515
12HM1_test	H	1	CSb+	female1_high.gif	50
14HM2_test	H	1	CSb+	female2_high.gif	0
15HF2_test	H	1	CSb+	male2_high.gif	44.375
17HF2_test	H	1	CSb+	male2_high.gif	26.25
20HM2_test	H	1	CSb+	female2_high.gif	100
22HM2_test	H	1	CSb+	female2_high.gif	63.2718
29HM2_test	H	1	CSb+	female2_high.gif	50
12HM1_test	H	2	CSb+	female1_high.gif	50
14HM2_test	H	2	CSb+	female2_high.gif	60
15HF2_test	H	2	CSb+	male2_high.gif	50.5294
17HF2_test	H	2	CSb+	male2_high.gif	82.2353
20HM2_test	H	2	CSb+	female2_high.gif	100
22HM2_test	H	2	CSb+	female2_high.gif	22
29HM2_test	H	2	CSb+	female2_high.gif	90.2674
12HM1_test	H	3	CSb+	female1_high.gif	50
14HM2_test	H	3	CSb+	female2_high.gif	74
15HF2_test	H	3	CSb+	male2_high.gif	100
17HF2_test	H	3	CSb+	male2_high.gif	99.5
20HM2_test	H	3	CSb+	female2_high.gif	0
22HM2_test	H	3	CSb+	female2_high.gif	75.2941
29HM2_test	H	3	CSb+	female2_high.gif	31.3148
12HM1_test	H	4	CSb+	female1_high.gif	50
14HM2_test	H	4	CSb+	female2_high.gif	50
15HF2_test	H	4	CSb+	male2_high.gif	51.4265
17HF2_test	H	4	CSb+	male2_high.gif	99.9853
20HM2_test	H	4	CSb+	female2_high.gif	100
22HM2_test	H	4	CSb+	female2_high.gif	0
29HM2_test	H	4	CSb+	female2_high.gif	45.4851
12HM1_test	H	5	CSb+	female1_high.gif	50
14HM2_test	H	5	CSb+	female2_high.gif	60
15HF2_test	H	5	CSb+	male2_high.gif	86
17HF2_test	H	5	CSb+	male2_high.gif	91.2574
20HM2_test	H	5	CSb+	female2_high.gif	100
22HM2_test	H	5	CSb+	female2_high.gif	0
29HM2_test	H	5	CSb+	female2_high.gif	74.5368

## Sheet: Training.expectancy
subject	Phase	Trial	CS	stimulus	Change in expectancy
11BF2	F2A	1	CSa-	female1.gif	0
11BF2	F2A	2	CSa-	female1.gif	0
11BF2	F2A	3	CSa-	female1.gif	0
11BF2	F2A	4	CSa-	female1.gif	0
11BF2	F2A	5	CSa-	female1.gif	0
11BF2	F2A	6	CSa-	female1.gif	0
11BF2	F2A	7	CSa-	female1.gif	0
11BF2	F2A	8	CSa-	female1.gif	0
11BF2	F2A	9	CSa-	female1.gif	0
11BF2	F2A	10	CSa-	female1.gif	0
11BF2	F2A	11	CSa-	female1.gif	0
11BF2	F2A	12	CSa-	female1.gif	0.0588235
11BF2	F2A	13	CSa-	female1.gif	0
11BF2	F2A	14	CSa-	female1.gif	0
11BF2	F2A	15	CSa-	female1.gif	0
11BF2	F2B	1	CSa-	female1.gif	0
11BF2	F2B	2	CSa-	female1.gif	0
11BF2	F2B	3	CSa-	female1.gif	0
11BF2	F2B	4	CSa-	female1.gif	0
11BF2	F2B	5	CSa-	female1.gif	0
11BF2	F2B	6	CSa-	female1.gif	0
11BF2	F2B	7	CSa-	female1.gif	0
11BF2	F2B	8	CSa-	female1.gif	0
11BF2	F2B	9	CSa-	female1.gif	0
11BF2	F2B	10	CSa-	female1.gif	0
11BF2	F2B	11	CSa-	female1.gif	0
11BF2	F2B	12	CSa-	female1.gif	0
11BF2	F2B	13	CSa-	female1.gif	0
11BF2	F2B	14	CSa-	female1.gif	0
11BF2	F2B	15	CSa-	female1.gif	0
11BF2	F2C	1	CSa-	female1.gif	0
11BF2	F2C	2	CSa-	female1.gif	0
11BF2	F2C	3	CSa-	female1.gif	0
11BF2	F2C	4	CSa-	female1.gif	0
11BF2	F2C	5	CSa-	female1.gif	0
11BF2	F2C	6	CSa-	female1.gif	0
11BF2	F2C	7	CSa-	female1.gif	0
11BF2	F2C	8	CSa-	female1.gif	0
11BF2	F2C	9	CSa-	female1.gif	0
11BF2	F2C	10	CSa-	female1.gif	0
11BF2	F2C	11	CSa-	female1.gif	0
11BF2	F2C	12	CSa-	female1.gif	0
11BF2	F2C	13	CSa-	female1.gif	0
11BF2	F2C	14	CSa-	female1.gif	0
11BF2	F2C	15	CSa-	female1.gif	0
11BF2	F2D	1	CSa-	female1.gif	0
11BF2	F2D	2	CSa-	female1.gif	0
11BF2	F2D	3	CSa-	female1.gif	0
11BF2	F2D	4	CSa-	female1.gif	0
11BF2	F2D	5	CSa-	female1.gif	0
11BF2	F2D	6	CSa-	female1.gif	0
11BF2	F2D	7	CSa-	female1.gif	0
11BF2	F2D	8	CSa-	female1.gif	0
11BF2	F2D	9	CSa-	female1.gif	0
11BF2	F2D	10	CSa-	female1.gif	0
11BF2	F2D	11	CSa-	female1.gif	0
11BF2	F2D	12	CSa-	female1.gif	0
11BF2	F2D	13	CSa-	female1.gif	0
11BF2	F2D	14	CSa-	female1.gif	0
11BF2	F2D	15	CSa-	female1.gif	0
11BF2	F2A	1	CSa+	female2.gif	0
11BF2	F2A	2	CSa+	female2.gif	0
11BF2	F2A	3	CSa+	female2.gif	0
11BF2	F2A	4	CSa+	female2.gif	0
11BF2	F2A	5	CSa+	female2.gif	0
11BF2	F2A	6	CSa+	female2.gif	0
11BF2	F2A	7	CSa+	female2.gif	0
11BF2	F2A	8	CSa+	female2.gif	0
11BF2	F2A	9	CSa+	female2.gif	0
11BF2	F2A	10	CSa+	female2.gif	0
11BF2	F2A	11	CSa+	female2.gif	0
11BF2	F2A	12	CSa+	female2.gif	0
11BF2	F2A	13	CSa+	female2.gif	0
11BF2	F2A	14	CSa+	female2.gif	0
11BF2	F2A	15	CSa+	female2.gif	0
11BF2	F2B	1	CSa+	female2.gif	0
11BF2	F2B	2	CSa+	female2.gif	0
11BF2	F2B	3	CSa+	female2.gif	0
11BF2	F2B	4	CSa+	female2.gif	0
11BF2	F2B	5	CSa+	female2.gif	0
11BF2	F2B	6	CSa+	female2.gif	0
11BF2	F2B	7	CSa+	female2.gif	0
11BF2	F2B	8	CSa+	female2.gif	0
11BF2	F2B	9	CSa+	female2.gif	0
11BF2	F2B	10	CSa+	female2.gif	0
11BF2	F2B	11	CSa+	female2.gif	0
11BF2	F2B	12	CSa+	female2.gif	0
11BF2	F2B	13	CSa+	female2.gif	0
11BF2	F2B	14	CSa+	female2.gif	0
11BF2	F2B	15	CSa+	female2.gif	0
11BF2	F2C	1	CSa+	female2.gif	0
11BF2	F2C	2	CSa+	female2.gif	0
11BF2	F2C	3	CSa+	female2.gif	0
11BF2	F2C	4	CSa+	female2.gif	0
11BF2	F2C	5	CSa+	female2.gif	0
11BF2	F2C	6	CSa+	female2.gif	0
11BF2	F2C	7	CSa+	female2.gif	0
11BF2	F2C	8	CSa+	female2.gif	0
11BF2	F2C	9	CSa+	female2.gif	0
11BF2	F2C	10	CSa+	female2.gif	0
11BF2	F2C	11	CSa+	female2.gif	0
11BF2	F2C	12	CSa+	female2.gif	0
11BF2	F2C	13	CSa+	female2.gif	0
11BF2	F2C	14	CSa+	female2.gif	0
11BF2	F2C	15	CSa+	female2.gif	0
11BF2	F2D	1	CSa+	female2.gif	0
11BF2	F2D	2	CSa+	female2.gif	0
11BF2	F2D	3	CSa+	female2.gif	0
11BF2	F2D	4	CSa+	female2.gif	0
11BF2	F2D	5	CSa+	female2.gif	0
11BF2	F2D	6	CSa+	female2.gif	0
11BF2	F2D	7	CSa+	female2.gif	0
11BF2	F2D	8	CSa+	female2.gif	0
11BF2	F2D	9	CSa+	female2.gif	0
11BF2	F2D	10	CSa+	female2.gif	0
11BF2	F2D	11	CSa+	female2.gif	-1.0303
11BF2	F2D	12	CSa+	female2.gif	0
11BF2	F2D	13	CSa+	female2.gif	0
11BF2	F2D	14	CSa+	female2.gif	0
11BF2	F2D	15	CSa+	female2.gif	0
12HM1	M1A	1	CSa-	male2_high.gif	0
12HM1	M1A	2	CSa-	male2_high.gif	0
12HM1	M1A	3	CSa-	male2_high.gif	0
12HM1	M1A	4	CSa-	male2_high.gif	20.697
12HM1	M1A	5	CSa-	male2_high.gif	6.27273
12HM1	M1A	6	CSa-	male2_high.gif	8
12HM1	M1A	7	CSa-	male2_high.gif	6.97059
12HM1	M1A	8	CSa-	male2_high.gif	20.0303
12HM1	M1A	9	CSa-	male2_high.gif	16.4545
12HM1	M1A	10	CSa-	male2_high.gif	3.32353
12HM1	M1A	11	CSa-	male2_high.gif	3.51515
12HM1	M1A	12	CSa-	male2_high.gif	0
12HM1	M1A	13	CSa-	male2_high.gif	25.2647
12HM1	M1A	14	CSa-	male2_high.gif	26.5588
12HM1	M1A	15	CSa-	male2_high.gif	0
12HM1	M1B	1	CSa-	male2_high.gif	0
12HM1	M1B	2	CSa-	male2_high.gif	0
12HM1	M1B	3	CSa-	male2_high.gif	12.5455
12HM1	M1B	4	CSa-	male2_high.gif	27.1471
12HM1	M1B	5	CSa-	male2_high.gif	23.6176
12HM1	M1B	6	CSa-	male2_high.gif	11.697
12HM1	M1B	7	CSa-	male2_high.gif	18.6667
12HM1	M1B	8	CSa-	male2_high.gif	17.6061
12HM1	M1B	9	CSa-	male2_high.gif	27.6667
12HM1	M1B	10	CSa-	male2_high.gif	27.7879
12HM1	M1B	11	CSa-	male2_high.gif	12.2727
12HM1	M1B	12	CSa-	male2_high.gif	16.1471
12HM1	M1B	13	CSa-	male2_high.gif	14.1765
12HM1	M1B	14	CSa-	male2_high.gif	25.0294
12HM1	M1B	15	CSa-	male2_high.gif	27.4706
12HM1	M1C	1	CSa-	male2_high.gif	13.8788
12HM1	M1C	2	CSa-	male2_high.gif	10.2121
12HM1	M1C	3	CSa-	male2_high.gif	24.5758
12HM1	M1C	4	CSa-	male2_high.gif	13.9091
12HM1	M1C	5	CSa-	male2_high.gif	1.66667
12HM1	M1C	6	CSa-	male2_high.gif	21.2059
12HM1	M1C	7	CSa-	male2_high.gif	3.0303
12HM1	M1C	8	CSa-	male2_high.gif	16.3333
12HM1	M1C	9	CSa-	male2_high.gif	11.9091
12HM1	M1C	10	CSa-	male2_high.gif	12.9394
12HM1	M1C	11	CSa-	male2_high.gif	18
12HM1	M1C	12	CSa-	male2_high.gif	0.470588
12HM1	M1C	13	CSa-	male2_high.gif	20.4545
12HM1	M1C	14	CSa-	male2_high.gif	5.88235
12HM1	M1C	15	CSa-	male2_high.gif	15.8824
12HM1	M1D	1	CSa-	male2_high.gif	7.52941
12HM1	M1D	2	CSa-	male2_high.gif	7.70588
12HM1	M1D	3	CSa-	male2_high.gif	0
12HM1	M1D	4	CSa-	male2_high.gif	0
12HM1	M1D	5	CSa-	male2_high.gif	25.5455
12HM1	M1D	6	CSa-	male2_high.gif	10
12HM1	M1D	7	CSa-	male2_high.gif	20.2121
12HM1	M1D	8	CSa-	male2_high.gif	11.3529
12HM1	M1D	9	CSa-	male2_high.gif	13.3636
12HM1	M1D	10	CSa-	male2_high.gif	0
12HM1	M1D	11	CSa-	male2_high.gif	0
12HM1	M1D	12	CSa-	male2_high.gif	0
12HM1	M1D	13	CSa-	male2_high.gif	37.7576
12HM1	M1D	14	CSa-	male2_high.gif	0
12HM1	M1D	15	CSa-	male2_high.gif	6.94118
12HM1	M1A	1	CSa+	male1_high.gif	12.303
12HM1	M1A	2	CSa+	male1_high.gif	0
12HM1	M1A	3	CSa+	male1_high.gif	0
12HM1	M1A	4	CSa+	male1_high.gif	0
12HM1	M1A	5	CSa+	male1_high.gif	12.4706
12HM1	M1A	6	CSa+	male1_high.gif	1.42424
12HM1	M1A	7	CSa+	male1_high.gif	28.1212
12HM1	M1A	8	CSa+	male1_high.gif	8.60606
12HM1	M1A	9	CSa+	male1_high.gif	4.78788
12HM1	M1A	10	CSa+	male1_high.gif	11.5294
12HM1	M1A	11	CSa+	male1_high.gif	5.0303
12HM1	M1A	12	CSa+	male1_high.gif	23.1471
12HM1	M1A	13	CSa+	male1_high.gif	-7.61538
12HM1	M1A	14	CSa+	male1_high.gif	0
12HM1	M1A	15	CSa+	male1_high.gif	20.0294
12HM1	M1B	1	CSa+	male1_high.gif	12.9697
12HM1	M1B	2	CSa+	male1_high.gif	0
12HM1	M1B	3	CSa+	male1_high.gif	7.79412
12HM1	M1B	4	CSa+	male1_high.gif	12.7273
12HM1	M1B	5	CSa+	male1_high.gif	23.7576
12HM1	M1B	6	CSa+	male1_high.gif	18.4412
12HM1	M1B	7	CSa+	male1_high.gif	34.2727
12HM1	M1B	8	CSa+	male1_high.gif	11.4848
12HM1	M1B	9	CSa+	male1_high.gif	31.8788
12HM1	M1B	10	CSa+	male1_high.gif	15.1212
12HM1	M1B	11	CSa+	male1_high.gif	52.4545
12HM1	M1B	12	CSa+	male1_high.gif	4.30303
12HM1	M1B	13	CSa+	male1_high.gif	19.2121
12HM1	M1B	14	CSa+	male1_high.gif	1.76471
12HM1	M1B	15	CSa+	male1_high.gif	9.24242
12HM1	M1C	1	CSa+	male1_high.gif	-7.80606
12HM1	M1C	2	CSa+	male1_high.gif	19.5758
12HM1	M1C	3	CSa+	male1_high.gif	15.2353
12HM1	M1C	4	CSa+	male1_high.gif	27
12HM1	M1C	5	CSa+	male1_high.gif	6.54545
12HM1	M1C	6	CSa+	male1_high.gif	0
12HM1	M1C	7	CSa+	male1_high.gif	23.9394
12HM1	M1C	8	CSa+	male1_high.gif	0
12HM1	M1C	9	CSa+	male1_high.gif	0
12HM1	M1C	10	CSa+	male1_high.gif	19.5758
12HM1	M1C	11	CSa+	male1_high.gif	21.8529
12HM1	M1C	12	CSa+	male1_high.gif	16.7273
12HM1	M1C	13	CSa+	male1_high.gif	25.6765
12HM1	M1C	14	CSa+	male1_high.gif	9.60606
12HM1	M1C	15	CSa+	male1_high.gif	22.1176
12HM1	M1D	1	CSa+	male1_high.gif	9.12121
12HM1	M1D	2	CSa+	male1_high.gif	0
12HM1	M1D	3	CSa+	male1_high.gif	11.2727
12HM1	M1D	4	CSa+	male1_high.gif	0
12HM1	M1D	5	CSa+	male1_high.gif	12.3636
12HM1	M1D	6	CSa+	male1_high.gif	20.9394
12HM1	M1D	7	CSa+	male1_high.gif	24.2121
12HM1	M1D	8	CSa+	male1_high.gif	4.27273
12HM1	M1D	9	CSa+	male1_high.gif	9.66667
12HM1	M1D	10	CSa+	male1_high.gif	20.7941
12HM1	M1D	11	CSa+	male1_high.gif	8.81818
12HM1	M1D	12	CSa+	male1_high.gif	17.4545
12HM1	M1D	13	CSa+	male1_high.gif	6.41176
12HM1	M1D	14	CSa+	male1_high.gif	4.84848
12HM1	M1D	15	CSa+	male1_high.gif	13.6364
13BM2	M2A	1	CSa-	male1.gif	0
13BM2	M2A	2	CSa-	male1.gif	2.66667
13BM2	M2A	3	CSa-	male1.gif	0
13BM2	M2A	4	CSa-	male1.gif	3.52941
13BM2	M2A	5	CSa-	male1.gif	0
13BM2	M2A	6	CSa-	male1.gif	26.5152
13BM2	M2A	7	CSa-	male1.gif	9.57576
13BM2	M2A	8	CSa-	male1.gif	0
13BM2	M2A	9	CSa-	male1.gif	0
13BM2	M2A	10	CSa-	male1.gif	0
13BM2	M2A	11	CSa-	male1.gif	0
13BM2	M2A	12	CSa-	male1.gif	0
13BM2	M2A	13	CSa-	male1.gif	0
13BM2	M2A	14	CSa-	male1.gif	38.8485
13BM2	M2A	15	CSa-	male1.gif	0
13BM2	M2B	1	CSa-	male1.gif	0
13BM2	M2B	2	CSa-	male1.gif	16.7576
13BM2	M2B	3	CSa-	male1.gif	51.7647
13BM2	M2B	4	CSa-	male1.gif	55.2727
13BM2	M2B	5	CSa-	male1.gif	4.27273
13BM2	M2B	6	CSa-	male1.gif	43.8235
13BM2	M2B	7	CSa-	male1.gif	43.5455
13BM2	M2B	8	CSa-	male1.gif	13.1818
13BM2	M2B	9	CSa-	male1.gif	19.6364
13BM2	M2B	10	CSa-	male1.gif	56.0303
13BM2	M2B	11	CSa-	male1.gif	45.5455
13BM2	M2B	12	CSa-	male1.gif	12.1818
13BM2	M2B	13	CSa-	male1.gif	45.4848
13BM2	M2B	14	CSa-	male1.gif	10.6471
13BM2	M2B	15	CSa-	male1.gif	48.8485
13BM2	M2C	1	CSa-	male1.gif	0
13BM2	M2C	2	CSa-	male1.gif	8.21212
13BM2	M2C	3	CSa-	male1.gif	12.7353
13BM2	M2C	4	CSa-	male1.gif	41.6061
13BM2	M2C	5	CSa-	male1.gif	7.42424
13BM2	M2C	6	CSa-	male1.gif	4.09091
13BM2	M2C	7	CSa-	male1.gif	48.2727
13BM2	M2C	8	CSa-	male1.gif	23.2059
13BM2	M2C	9	CSa-	male1.gif	19.1765
13BM2	M2C	10	CSa-	male1.gif	25
13BM2	M2C	11	CSa-	male1.gif	53.0294
13BM2	M2C	12	CSa-	male1.gif	27.0303
13BM2	M2C	13	CSa-	male1.gif	28.3824
13BM2	M2C	14	CSa-	male1.gif	15.2121
13BM2	M2C	15	CSa-	male1.gif	12.5
13BM2	M2D	1	CSa-	male1.gif	16.5152
13BM2	M2D	2	CSa-	male1.gif	25.1294
13BM2	M2D	3	CSa-	male1.gif	42.8788
13BM2	M2D	4	CSa-	male1.gif	27.4706
13BM2	M2D	5	CSa-	male1.gif	51.6364
13BM2	M2D	6	CSa-	male1.gif	27.8788
13BM2	M2D	7	CSa-	male1.gif	14.0909
13BM2	M2D	8	CSa-	male1.gif	10.9697
13BM2	M2D	9	CSa-	male1.gif	4.54545
13BM2	M2D	10	CSa-	male1.gif	9.91176
13BM2	M2D	11	CSa-	male1.gif	7.69697
13BM2	M2D	12	CSa-	male1.gif	62.1818
13BM2	M2D	13	CSa-	male1.gif	53.6765
13BM2	M2D	14	CSa-	male1.gif	27.2121
13BM2	M2D	15	CSa-	male1.gif	20.5758
13BM2	M2A	1	CSa+	male2.gif	0
13BM2	M2A	2	CSa+	male2.gif	-7.5
13BM2	M2A	3	CSa+	male2.gif	10.4545
13BM2	M2A	4	CSa+	male2.gif	0
13BM2	M2A	5	CSa+	male2.gif	0
13BM2	M2A	6	CSa+	male2.gif	0
13BM2	M2A	7	CSa+	male2.gif	0
13BM2	M2A	8	CSa+	male2.gif	14.303
13BM2	M2A	9	CSa+	male2.gif	53.0606
13BM2	M2A	10	CSa+	male2.gif	51.3824
13BM2	M2A	11	CSa+	male2.gif	43.9091
13BM2	M2A	12	CSa+	male2.gif	26.7353
13BM2	M2A	13	CSa+	male2.gif	0
13BM2	M2A	14	CSa+	male2.gif	18.8235
13BM2	M2A	15	CSa+	male2.gif	0
13BM2	M2B	1	CSa+	male2.gif	-39.0833
13BM2	M2B	2	CSa+	male2.gif	14.2727
13BM2	M2B	3	CSa+	male2.gif	44.2727
13BM2	M2B	4	CSa+	male2.gif	38.5294
13BM2	M2B	5	CSa+	male2.gif	13.1765
13BM2	M2B	6	CSa+	male2.gif	45.4242
13BM2	M2B	7	CSa+	male2.gif	21.0606
13BM2	M2B	8	CSa+	male2.gif	1.93939
13BM2	M2B	9	CSa+	male2.gif	2.90909
13BM2	M2B	10	CSa+	male2.gif	53.0909
13BM2	M2B	11	CSa+	male2.gif	32.1212
13BM2	M2B	12	CSa+	male2.gif	33.4118
13BM2	M2B	13	CSa+	male2.gif	30.0294
13BM2	M2B	14	CSa+	male2.gif	22.8235
13BM2	M2B	15	CSa+	male2.gif	25.7941
13BM2	M2C	1	CSa+	male2.gif	39
13BM2	M2C	2	CSa+	male2.gif	43.5152
13BM2	M2C	3	CSa+	male2.gif	45.7879
13BM2	M2C	4	CSa+	male2.gif	56.6364
13BM2	M2C	5	CSa+	male2.gif	53.9091
13BM2	M2C	6	CSa+	male2.gif	59.6471
13BM2	M2C	7	CSa+	male2.gif	48.2727
13BM2	M2C	8	CSa+	male2.gif	1.48485
13BM2	M2C	9	CSa+	male2.gif	48.7273
13BM2	M2C	10	CSa+	male2.gif	49
13BM2	M2C	11	CSa+	male2.gif	54.1212
13BM2	M2C	12	CSa+	male2.gif	55.7941
13BM2	M2C	13	CSa+	male2.gif	0.484848
13BM2	M2C	14	CSa+	male2.gif	45.8824
13BM2	M2C	15	CSa+	male2.gif	17.8235
13BM2	M2D	1	CSa+	male2.gif	0
13BM2	M2D	2	CSa+	male2.gif	50.7941
13BM2	M2D	3	CSa+	male2.gif	47.2727
13BM2	M2D	4	CSa+	male2.gif	41.1471
13BM2	M2D	5	CSa+	male2.gif	53.8485
13BM2	M2D	6	CSa+	male2.gif	59.7879
13BM2	M2D	7	CSa+	male2.gif	25.4242
13BM2	M2D	8	CSa+	male2.gif	56.2647
13BM2	M2D	9	CSa+	male2.gif	0
13BM2	M2D	10	CSa+	male2.gif	55.7879
13BM2	M2D	11	CSa+	male2.gif	50.8182
13BM2	M2D	12	CSa+	male2.gif	56.7576
13BM2	M2D	13	CSa+	male2.gif	0
13BM2	M2D	14	CSa+	male2.gif	46.1176
13BM2	M2D	15	CSa+	male2.gif	60.7941
14HM2	M2A	1	CSa-	male1_high.gif	0
14HM2	M2A	2	CSa-	male1_high.gif	36.3939
14HM2	M2A	3	CSa-	male1_high.gif	7.24242
14HM2	M2A	4	CSa-	male1_high.gif	4.23529
14HM2	M2A	5	CSa-	male1_high.gif	17.1471
14HM2	M2A	6	CSa-	male1_high.gif	43.6061
14HM2	M2A	7	CSa-	male1_high.gif	18.1212
14HM2	M2A	8	CSa-	male1_high.gif	17
14HM2	M2A	9	CSa-	male1_high.gif	0
14HM2	M2A	10	CSa-	male1_high.gif	9.44118
14HM2	M2A	11	CSa-	male1_high.gif	14.4848
14HM2	M2A	12	CSa-	male1_high.gif	11.2353
14HM2	M2A	13	CSa-	male1_high.gif	5.81818
14HM2	M2A	14	CSa-	male1_high.gif	52.3939
14HM2	M2A	15	CSa-	male1_high.gif	17.5882
14HM2	M2B	1	CSa-	male1_high.gif	33.3636
14HM2	M2B	2	CSa-	male1_high.gif	27.6667
14HM2	M2B	3	CSa-	male1_high.gif	57.6176
14HM2	M2B	4	CSa-	male1_high.gif	27.8485
14HM2	M2B	5	CSa-	male1_high.gif	10.4848
14HM2	M2B	6	CSa-	male1_high.gif	23.1471
14HM2	M2B	7	CSa-	male1_high.gif	43.6364
14HM2	M2B	8	CSa-	male1_high.gif	24.9697
14HM2	M2B	9	CSa-	male1_high.gif	25.1212
14HM2	M2B	10	CSa-	male1_high.gif	9.39394
14HM2	M2B	11	CSa-	male1_high.gif	39.0909
14HM2	M2B	12	CSa-	male1_high.gif	7.36364
14HM2	M2B	13	CSa-	male1_high.gif	4.30303
14HM2	M2B	14	CSa-	male1_high.gif	17.7353
14HM2	M2B	15	CSa-	male1_high.gif	3.63636
14HM2	M2C	1	CSa-	male1_high.gif	-1.60606
14HM2	M2C	2	CSa-	male1_high.gif	17.8788
14HM2	M2C	3	CSa-	male1_high.gif	9.26471
14HM2	M2C	4	CSa-	male1_high.gif	14.6364
14HM2	M2C	5	CSa-	male1_high.gif	0
14HM2	M2C	6	CSa-	male1_high.gif	18.6667
14HM2	M2C	7	CSa-	male1_high.gif	23.5152
14HM2	M2C	8	CSa-	male1_high.gif	2.35294
14HM2	M2C	9	CSa-	male1_high.gif	11.7647
14HM2	M2C	10	CSa-	male1_high.gif	22.8485
14HM2	M2C	11	CSa-	male1_high.gif	7.52941
14HM2	M2C	12	CSa-	male1_high.gif	1.45455
14HM2	M2C	13	CSa-	male1_high.gif	3.76471
14HM2	M2C	14	CSa-	male1_high.gif	6.54545
14HM2	M2C	15	CSa-	male1_high.gif	23.5588
14HM2	M2D	1	CSa-	male1_high.gif	15.2424
14HM2	M2D	2	CSa-	male1_high.gif	6.97059
14HM2	M2D	3	CSa-	male1_high.gif	7.9697
14HM2	M2D	4	CSa-	male1_high.gif	35.0294
14HM2	M2D	5	CSa-	male1_high.gif	6.54545
14HM2	M2D	6	CSa-	male1_high.gif	4.84848
14HM2	M2D	7	CSa-	male1_high.gif	8.45455
14HM2	M2D	8	CSa-	male1_high.gif	18.303
14HM2	M2D	9	CSa-	male1_high.gif	19.6667
14HM2	M2D	10	CSa-	male1_high.gif	18.8235
14HM2	M2D	11	CSa-	male1_high.gif	0
14HM2	M2D	12	CSa-	male1_high.gif	31.5152
14HM2	M2D	13	CSa-	male1_high.gif	11.3824
14HM2	M2D	14	CSa-	male1_high.gif	2.90909
14HM2	M2D	15	CSa-	male1_high.gif	17.9697
14HM2	M2A	1	CSa+	male2_high.gif	0
14HM2	M2A	2	CSa+	male2_high.gif	0
14HM2	M2A	3	CSa+	male2_high.gif	14.3333
14HM2	M2A	4	CSa+	male2_high.gif	0
14HM2	M2A	5	CSa+	male2_high.gif	6.06061
14HM2	M2A	6	CSa+	male2_high.gif	25.0303
14HM2	M2A	7	CSa+	male2_high.gif	16.7941
14HM2	M2A	8	CSa+	male2_high.gif	1.72727
14HM2	M2A	9	CSa+	male2_high.gif	0.242424
14HM2	M2A	10	CSa+	male2_high.gif	16.2059
14HM2	M2A	11	CSa+	male2_high.gif	15.5758
14HM2	M2A	12	CSa+	male2_high.gif	38.2941
14HM2	M2A	13	CSa+	male2_high.gif	4.82353
14HM2	M2A	14	CSa+	male2_high.gif	12.1765
14HM2	M2A	15	CSa+	male2_high.gif	0
14HM2	M2B	1	CSa+	male2_high.gif	27.5152
14HM2	M2B	2	CSa+	male2_high.gif	21.6364
14HM2	M2B	3	CSa+	male2_high.gif	9.57576
14HM2	M2B	4	CSa+	male2_high.gif	28.6176
14HM2	M2B	5	CSa+	male2_high.gif	20.0882
14HM2	M2B	6	CSa+	male2_high.gif	17.2121
14HM2	M2B	7	CSa+	male2_high.gif	27.3636
14HM2	M2B	8	CSa+	male2_high.gif	25.697
14HM2	M2B	9	CSa+	male2_high.gif	24.0909
14HM2	M2B	10	CSa+	male2_high.gif	42.3333
14HM2	M2B	11	CSa+	male2_high.gif	14.697
14HM2	M2B	12	CSa+	male2_high.gif	31.9118
14HM2	M2B	13	CSa+	male2_high.gif	0.470588
14HM2	M2B	14	CSa+	male2_high.gif	0.705882
14HM2	M2B	15	CSa+	male2_high.gif	34.3429
14HM2	M2C	1	CSa+	male2_high.gif	29.4848
14HM2	M2C	2	CSa+	male2_high.gif	16.2727
14HM2	M2C	3	CSa+	male2_high.gif	8.72727
14HM2	M2C	4	CSa+	male2_high.gif	2.42424
14HM2	M2C	5	CSa+	male2_high.gif	7.51515
14HM2	M2C	6	CSa+	male2_high.gif	0
14HM2	M2C	7	CSa+	male2_high.gif	6.48485
14HM2	M2C	8	CSa+	male2_high.gif	23.2424
14HM2	M2C	9	CSa+	male2_high.gif	24.5455
14HM2	M2C	10	CSa+	male2_high.gif	26.6364
14HM2	M2C	11	CSa+	male2_high.gif	28.8182
14HM2	M2C	12	CSa+	male2_high.gif	22.5882
14HM2	M2C	13	CSa+	male2_high.gif	0
14HM2	M2C	14	CSa+	male2_high.gif	22.2647
14HM2	M2C	15	CSa+	male2_high.gif	13.7647
14HM2	M2D	1	CSa+	male2_high.gif	-24.0321
14HM2	M2D	2	CSa+	male2_high.gif	16.7353
14HM2	M2D	3	CSa+	male2_high.gif	37.8182
14HM2	M2D	4	CSa+	male2_high.gif	8.70588
14HM2	M2D	5	CSa+	male2_high.gif	7.0303
14HM2	M2D	6	CSa+	male2_high.gif	0
14HM2	M2D	7	CSa+	male2_high.gif	11
14HM2	M2D	8	CSa+	male2_high.gif	0.470588
14HM2	M2D	9	CSa+	male2_high.gif	22.1515
14HM2	M2D	10	CSa+	male2_high.gif	2.90909
14HM2	M2D	11	CSa+	male2_high.gif	21.6364
14HM2	M2D	12	CSa+	male2_high.gif	0
14HM2	M2D	13	CSa+	male2_high.gif	32.4545
14HM2	M2D	14	CSa+	male2_high.gif	11.9706
14HM2	M2D	15	CSa+	male2_high.gif	0
15HF2	F2A	1	CSa-	female1_high.gif	0
15HF2	F2A	2	CSa-	female1_high.gif	0
15HF2	F2A	3	CSa-	female1_high.gif	0.878788
15HF2	F2A	4	CSa-	female1_high.gif	0
15HF2	F2A	5	CSa-	female1_high.gif	31.8235
15HF2	F2A	6	CSa-	female1_high.gif	11.6364
15HF2	F2A	7	CSa-	female1_high.gif	22.9091
15HF2	F2A	8	CSa-	female1_high.gif	9.48485
15HF2	F2A	9	CSa-	female1_high.gif	45
15HF2	F2A	10	CSa-	female1_high.gif	29.8235
15HF2	F2A	11	CSa-	female1_high.gif	0.242424
15HF2	F2A	12	CSa-	female1_high.gif	25.4118
15HF2	F2A	13	CSa-	female1_high.gif	6.06061
15HF2	F2A	14	CSa-	female1_high.gif	0
15HF2	F2A	15	CSa-	female1_high.gif	32.4118
15HF2	F2B	1	CSa-	female1_high.gif	-42.25
15HF2	F2B	2	CSa-	female1_high.gif	25.6667
15HF2	F2B	3	CSa-	female1_high.gif	1.44118
15HF2	F2B	4	CSa-	female1_high.gif	26.4545
15HF2	F2B	5	CSa-	female1_high.gif	26.3939
15HF2	F2B	6	CSa-	female1_high.gif	0
15HF2	F2B	7	CSa-	female1_high.gif	16.9394
15HF2	F2B	8	CSa-	female1_high.gif	37.7273
15HF2	F2B	9	CSa-	female1_high.gif	0
15HF2	F2B	10	CSa-	female1_high.gif	3.09091
15HF2	F2B	11	CSa-	female1_high.gif	16.5455
15HF2	F2B	12	CSa-	female1_high.gif	0
15HF2	F2B	13	CSa-	female1_high.gif	0
15HF2	F2B	14	CSa-	female1_high.gif	0
15HF2	F2B	15	CSa-	female1_high.gif	8.78788
15HF2	F2C	1	CSa-	female1_high.gif	-31.0833
15HF2	F2C	2	CSa-	female1_high.gif	0
15HF2	F2C	3	CSa-	female1_high.gif	3.85294
15HF2	F2C	4	CSa-	female1_high.gif	10.8182
15HF2	F2C	5	CSa-	female1_high.gif	0
15HF2	F2C	6	CSa-	female1_high.gif	1.45455
15HF2	F2C	7	CSa-	female1_high.gif	12.6364
15HF2	F2C	8	CSa-	female1_high.gif	6.02941
15HF2	F2C	9	CSa-	female1_high.gif	0
15HF2	F2C	10	CSa-	female1_high.gif	4.57576
15HF2	F2C	11	CSa-	female1_high.gif	9.55882
15HF2	F2C	12	CSa-	female1_high.gif	8.18182
15HF2	F2C	13	CSa-	female1_high.gif	21.9412
15HF2	F2C	14	CSa-	female1_high.gif	26
15HF2	F2C	15	CSa-	female1_high.gif	32.3529
15HF2	F2D	1	CSa-	female1_high.gif	25.2121
15HF2	F2D	2	CSa-	female1_high.gif	18.1176
15HF2	F2D	3	CSa-	female1_high.gif	0
15HF2	F2D	4	CSa-	female1_high.gif	17.2941
15HF2	F2D	5	CSa-	female1_high.gif	8.93939
15HF2	F2D	6	CSa-	female1_high.gif	10.2121
15HF2	F2D	7	CSa-	female1_high.gif	5.57576
15HF2	F2D	8	CSa-	female1_high.gif	13.4242
15HF2	F2D	9	CSa-	female1_high.gif	17.2121
15HF2	F2D	10	CSa-	female1_high.gif	0
15HF2	F2D	11	CSa-	female1_high.gif	48
15HF2	F2D	12	CSa-	female1_high.gif	31.0606
15HF2	F2D	13	CSa-	female1_high.gif	38.5588
15HF2	F2D	14	CSa-	female1_high.gif	8.9697
15HF2	F2D	15	CSa-	female1_high.gif	34.3333
15HF2	F2A	1	CSa+	female2_high.gif	0
15HF2	F2A	2	CSa+	female2_high.gif	0
15HF2	F2A	3	CSa+	female2_high.gif	46.3333
15HF2	F2A	4	CSa+	female2_high.gif	43
15HF2	F2A	5	CSa+	female2_high.gif	11.8182
15HF2	F2A	6	CSa+	female2_high.gif	28.7879
15HF2	F2A	7	CSa+	female2_high.gif	0
15HF2	F2A	8	CSa+	female2_high.gif	31.8182
15HF2	F2A	9	CSa+	female2_high.gif	38.4242
15HF2	F2A	10	CSa+	female2_high.gif	17.1471
15HF2	F2A	11	CSa+	female2_high.gif	0
15HF2	F2A	12	CSa+	female2_high.gif	28.5882
15HF2	F2A	13	CSa+	female2_high.gif	12.9412
15HF2	F2A	14	CSa+	female2_high.gif	56.6765
15HF2	F2A	15	CSa+	female2_high.gif	0
15HF2	F2B	1	CSa+	female2_high.gif	-14.1212
15HF2	F2B	2	CSa+	female2_high.gif	22.6364
15HF2	F2B	3	CSa+	female2_high.gif	16.1212
15HF2	F2B	4	CSa+	female2_high.gif	52
15HF2	F2B	5	CSa+	female2_high.gif	32.9118
15HF2	F2B	6	CSa+	female2_high.gif	1.45455
15HF2	F2B	7	CSa+	female2_high.gif	49.3333
15HF2	F2B	8	CSa+	female2_high.gif	0
15HF2	F2B	9	CSa+	female2_high.gif	4.60606
15HF2	F2B	10	CSa+	female2_high.gif	0
15HF2	F2B	11	CSa+	female2_high.gif	10.0606
15HF2	F2B	12	CSa+	female2_high.gif	60.6176
15HF2	F2B	13	CSa+	female2_high.gif	40.5294
15HF2	F2B	14	CSa+	female2_high.gif	20.7353
15HF2	F2B	15	CSa+	female2_high.gif	17.7059
15HF2	F2C	1	CSa+	female2_high.gif	31.8182
15HF2	F2C	2	CSa+	female2_high.gif	0
15HF2	F2C	3	CSa+	female2_high.gif	4.75758
15HF2	F2C	4	CSa+	female2_high.gif	24.3939
15HF2	F2C	5	CSa+	female2_high.gif	13.7879
15HF2	F2C	6	CSa+	female2_high.gif	0
15HF2	F2C	7	CSa+	female2_high.gif	0
15HF2	F2C	8	CSa+	female2_high.gif	0
15HF2	F2C	9	CSa+	female2_high.gif	45.5455
15HF2	F2C	10	CSa+	female2_high.gif	5.12121
15HF2	F2C	11	CSa+	female2_high.gif	12.697
15HF2	F2C	12	CSa+	female2_high.gif	20.8235
15HF2	F2C	13	CSa+	female2_high.gif	2
15HF2	F2C	14	CSa+	female2_high.gif	12.3529
15HF2	F2C	15	CSa+	female2_high.gif	11.5882
15HF2	F2D	1	CSa+	female2_high.gif	0
15HF2	F2D	2	CSa+	female2_high.gif	32.2647
15HF2	F2D	3	CSa+	female2_high.gif	22.5455
15HF2	F2D	4	CSa+	female2_high.gif	16.6765
15HF2	F2D	5	CSa+	female2_high.gif	2.42424
15HF2	F2D	6	CSa+	female2_high.gif	34.7879
15HF2	F2D	7	CSa+	female2_high.gif	0
15HF2	F2D	8	CSa+	female2_high.gif	24.7353
15HF2	F2D	9	CSa+	female2_high.gif	0
15HF2	F2D	10	CSa+	female2_high.gif	3.39394
15HF2	F2D	11	CSa+	female2_high.gif	7.87879
15HF2	F2D	12	CSa+	female2_high.gif	19.0606
15HF2	F2D	13	CSa+	female2_high.gif	1.93939
15HF2	F2D	14	CSa+	female2_high.gif	0
15HF2	F2D	15	CSa+	female2_high.gif	0
16BF1	F1A	1	CSa-	female2.gif	13.7879
16BF1	F1A	2	CSa-	female2.gif	65.7576
16BF1	F1A	3	CSa-	female2.gif	74.3939
16BF1	F1A	4	CSa-	female2.gif	7.90909
16BF1	F1A	5	CSa-	female2.gif	59.0606
16BF1	F1A	6	CSa-	female2.gif	33.5758
16BF1	F1A	7	CSa-	female2.gif	11.5882
16BF1	F1A	8	CSa-	female2.gif	30.2121
16BF1	F1A	9	CSa-	female2.gif	50.7273
16BF1	F1A	10	CSa-	female2.gif	55.2059
16BF1	F1A	11	CSa-	female2.gif	56.0909
16BF1	F1A	12	CSa-	female2.gif	27.4412
16BF1	F1A	13	CSa-	female2.gif	43.3529
16BF1	F1A	14	CSa-	female2.gif	19.9412
16BF1	F1A	15	CSa-	female2.gif	36.7879
16BF1	F1B	1	CSa-	female2.gif	36.9091
16BF1	F1B	2	CSa-	female2.gif	38.1818
16BF1	F1B	3	CSa-	female2.gif	50.697
16BF1	F1B	4	CSa-	female2.gif	59.6765
16BF1	F1B	5	CSa-	female2.gif	56.1471
16BF1	F1B	6	CSa-	female2.gif	25.1515
16BF1	F1B	7	CSa-	female2.gif	0
16BF1	F1B	8	CSa-	female2.gif	58.9091
16BF1	F1B	9	CSa-	female2.gif	39.8182
16BF1	F1B	10	CSa-	female2.gif	45.7879
16BF1	F1B	11	CSa-	female2.gif	28.2727
16BF1	F1B	12	CSa-	female2.gif	31.1176
16BF1	F1B	13	CSa-	female2.gif	26.5294
16BF1	F1B	14	CSa-	female2.gif	0
16BF1	F1B	15	CSa-	female2.gif	0
16BF1	F1C	1	CSa-	female2.gif	44.3636
16BF1	F1C	2	CSa-	female2.gif	13.8788
16BF1	F1C	3	CSa-	female2.gif	47.1515
16BF1	F1C	4	CSa-	female2.gif	51.1818
16BF1	F1C	5	CSa-	female2.gif	35.7879
16BF1	F1C	6	CSa-	female2.gif	57.4706
16BF1	F1C	7	CSa-	female2.gif	63.5455
16BF1	F1C	8	CSa-	female2.gif	68.1818
16BF1	F1C	9	CSa-	female2.gif	41.0303
16BF1	F1C	10	CSa-	female2.gif	48.8788
16BF1	F1C	11	CSa-	female2.gif	35.8788
16BF1	F1C	12	CSa-	female2.gif	42.6471
16BF1	F1C	13	CSa-	female2.gif	42.303
16BF1	F1C	14	CSa-	female2.gif	54.2941
16BF1	F1C	15	CSa-	female2.gif	45.4706
16BF1	F1D	1	CSa-	female2.gif	0
16BF1	F1D	2	CSa-	female2.gif	63.8824
16BF1	F1D	3	CSa-	female2.gif	48.4848
16BF1	F1D	4	CSa-	female2.gif	37.4412
16BF1	F1D	5	CSa-	female2.gif	65.1515
16BF1	F1D	6	CSa-	female2.gif	3.87879
16BF1	F1D	7	CSa-	female2.gif	58.3333
16BF1	F1D	8	CSa-	female2.gif	0
16BF1	F1D	9	CSa-	female2.gif	0
16BF1	F1D	10	CSa-	female2.gif	0
16BF1	F1D	11	CSa-	female2.gif	60.9697
16BF1	F1D	12	CSa-	female2.gif	48.3939
16BF1	F1D	13	CSa-	female2.gif	57.7576
16BF1	F1D	14	CSa-	female2.gif	45.7353
16BF1	F1D	15	CSa-	female2.gif	35.8235
16BF1	F1A	1	CSa+	female1.gif	0
16BF1	F1A	2	CSa+	female1.gif	0
16BF1	F1A	3	CSa+	female1.gif	33.6061
16BF1	F1A	4	CSa+	female1.gif	0
16BF1	F1A	5	CSa+	female1.gif	66
16BF1	F1A	6	CSa+	female1.gif	0
16BF1	F1A	7	CSa+	female1.gif	0
16BF1	F1A	8	CSa+	female1.gif	45.2424
16BF1	F1A	9	CSa+	female1.gif	42.3939
16BF1	F1A	10	CSa+	female1.gif	0
16BF1	F1A	11	CSa+	female1.gif	47.3636
16BF1	F1A	12	CSa+	female1.gif	66.9118
16BF1	F1A	13	CSa+	female1.gif	66.9394
16BF1	F1A	14	CSa+	female1.gif	40.9697
16BF1	F1A	15	CSa+	female1.gif	45
16BF1	F1B	1	CSa+	female1.gif	41.6667
16BF1	F1B	2	CSa+	female1.gif	0
16BF1	F1B	3	CSa+	female1.gif	0
16BF1	F1B	4	CSa+	female1.gif	50.3939
16BF1	F1B	5	CSa+	female1.gif	64.3333
16BF1	F1B	6	CSa+	female1.gif	54.5588
16BF1	F1B	7	CSa+	female1.gif	30.3636
16BF1	F1B	8	CSa+	female1.gif	53.1212
16BF1	F1B	9	CSa+	female1.gif	36.697
16BF1	F1B	10	CSa+	female1.gif	38.697
16BF1	F1B	11	CSa+	female1.gif	25.0303
16BF1	F1B	12	CSa+	female1.gif	54.7273
16BF1	F1B	13	CSa+	female1.gif	20.6061
16BF1	F1B	14	CSa+	female1.gif	60.1176
16BF1	F1B	15	CSa+	female1.gif	26.5758
16BF1	F1C	1	CSa+	female1.gif	45.3939
16BF1	F1C	2	CSa+	female1.gif	62.4242
16BF1	F1C	3	CSa+	female1.gif	0
16BF1	F1C	4	CSa+	female1.gif	0
16BF1	F1C	5	CSa+	female1.gif	60.3939
16BF1	F1C	6	CSa+	female1.gif	32.1212
16BF1	F1C	7	CSa+	female1.gif	0
16BF1	F1C	8	CSa+	female1.gif	41.8824
16BF1	F1C	9	CSa+	female1.gif	61.7941
16BF1	F1C	10	CSa+	female1.gif	45.7273
16BF1	F1C	11	CSa+	female1.gif	52.2353
16BF1	F1C	12	CSa+	female1.gif	44.6061
16BF1	F1C	13	CSa+	female1.gif	34.7647
16BF1	F1C	14	CSa+	female1.gif	35.8485
16BF1	F1C	15	CSa+	female1.gif	53.8529
16BF1	F1D	1	CSa+	female1.gif	56.3636
16BF1	F1D	2	CSa+	female1.gif	35.1471
16BF1	F1D	3	CSa+	female1.gif	71.5758
16BF1	F1D	4	CSa+	female1.gif	51.5882
16BF1	F1D	5	CSa+	female1.gif	51.5758
16BF1	F1D	6	CSa+	female1.gif	64.2424
16BF1	F1D	7	CSa+	female1.gif	59.697
16BF1	F1D	8	CSa+	female1.gif	49.8182
16BF1	F1D	9	CSa+	female1.gif	0
16BF1	F1D	10	CSa+	female1.gif	0
16BF1	F1D	11	CSa+	female1.gif	0
16BF1	F1D	12	CSa+	female1.gif	0
16BF1	F1D	13	CSa+	female1.gif	43.6176
16BF1	F1D	14	CSa+	female1.gif	66.9091
16BF1	F1D	15	CSa+	female1.gif	57.5152
17HF2	F2A	1	CSa-	female1_high.gif	0
17HF2	F2A	2	CSa-	female1_high.gif	3.18182
17HF2	F2A	3	CSa-	female1_high.gif	3.12121
17HF2	F2A	4	CSa-	female1_high.gif	3.29412
17HF2	F2A	5	CSa-	female1_high.gif	-2.94118
17HF2	F2A	6	CSa-	female1_high.gif	0
17HF2	F2A	7	CSa-	female1_high.gif	0
17HF2	F2A	8	CSa-	female1_high.gif	25.4848
17HF2	F2A	9	CSa-	female1_high.gif	0
17HF2	F2A	10	CSa-	female1_high.gif	0
17HF2	F2A	11	CSa-	female1_high.gif	0
17HF2	F2A	12	CSa-	female1_high.gif	15.6176
17HF2	F2A	13	CSa-	female1_high.gif	29.9697
17HF2	F2A	14	CSa-	female1_high.gif	0.242424
17HF2	F2A	15	CSa-	female1_high.gif	0
17HF2	F2B	1	CSa-	female1_high.gif	0
17HF2	F2B	2	CSa-	female1_high.gif	13.5758
17HF2	F2B	3	CSa-	female1_high.gif	0
17HF2	F2B	4	CSa-	female1_high.gif	20.697
17HF2	F2B	5	CSa-	female1_high.gif	20.0303
17HF2	F2B	6	CSa-	female1_high.gif	0
17HF2	F2B	7	CSa-	female1_high.gif	7.30303
17HF2	F2B	8	CSa-	female1_high.gif	3.60606
17HF2	F2B	9	CSa-	female1_high.gif	4.30303
17HF2	F2B	10	CSa-	female1_high.gif	0
17HF2	F2B	11	CSa-	female1_high.gif	1.45455
17HF2	F2B	12	CSa-	female1_high.gif	2.48485
17HF2	F2B	13	CSa-	female1_high.gif	3.24242
17HF2	F2B	14	CSa-	female1_high.gif	0
17HF2	F2B	15	CSa-	female1_high.gif	17.1818
17HF2	F2C	1	CSa-	female1_high.gif	0
17HF2	F2C	2	CSa-	female1_high.gif	10
17HF2	F2C	3	CSa-	female1_high.gif	0
17HF2	F2C	4	CSa-	female1_high.gif	0
17HF2	F2C	5	CSa-	female1_high.gif	9.21212
17HF2	F2C	6	CSa-	female1_high.gif	0
17HF2	F2C	7	CSa-	female1_high.gif	5.78788
17HF2	F2C	8	CSa-	female1_high.gif	0
17HF2	F2C	9	CSa-	female1_high.gif	3.91176
17HF2	F2C	10	CSa-	female1_high.gif	0
17HF2	F2C	11	CSa-	female1_high.gif	12.3529
17HF2	F2C	12	CSa-	female1_high.gif	0
17HF2	F2C	13	CSa-	female1_high.gif	0
17HF2	F2C	14	CSa-	female1_high.gif	0
17HF2	F2C	15	CSa-	female1_high.gif	0
17HF2	F2D	1	CSa-	female1_high.gif	0
17HF2	F2D	2	CSa-	female1_high.gif	0
17HF2	F2D	3	CSa-	female1_high.gif	14.2727
17HF2	F2D	4	CSa-	female1_high.gif	0
17HF2	F2D	5	CSa-	female1_high.gif	0
17HF2	F2D	6	CSa-	female1_high.gif	7.21212
17HF2	F2D	7	CSa-	female1_high.gif	8.66667
17HF2	F2D	8	CSa-	female1_high.gif	4.84848
17HF2	F2D	9	CSa-	female1_high.gif	14.4848
17HF2	F2D	10	CSa-	female1_high.gif	3.73529
17HF2	F2D	11	CSa-	female1_high.gif	16.4545
17HF2	F2D	12	CSa-	female1_high.gif	19.4242
17HF2	F2D	13	CSa-	female1_high.gif	11.3235
17HF2	F2D	14	CSa-	female1_high.gif	1.51515
17HF2	F2D	15	CSa-	female1_high.gif	2.18182
17HF2	F2A	1	CSa+	female2_high.gif	0
17HF2	F2A	2	CSa+	female2_high.gif	0
17HF2	F2A	3	CSa+	female2_high.gif	0
17HF2	F2A	4	CSa+	female2_high.gif	0
17HF2	F2A	5	CSa+	female2_high.gif	1.27273
17HF2	F2A	6	CSa+	female2_high.gif	0
17HF2	F2A	7	CSa+	female2_high.gif	7.29412
17HF2	F2A	8	CSa+	female2_high.gif	14.697
17HF2	F2A	9	CSa+	female2_high.gif	25.7273
17HF2	F2A	10	CSa+	female2_high.gif	0
17HF2	F2A	11	CSa+	female2_high.gif	27.3636
17HF2	F2A	12	CSa+	female2_high.gif	-21.5833
17HF2	F2A	13	CSa+	female2_high.gif	6.88235
17HF2	F2A	14	CSa+	female2_high.gif	6.88235
17HF2	F2A	15	CSa+	female2_high.gif	0
17HF2	F2B	1	CSa+	female2_high.gif	16.0606
17HF2	F2B	2	CSa+	female2_high.gif	12.7576
17HF2	F2B	3	CSa+	female2_high.gif	0
17HF2	F2B	4	CSa+	female2_high.gif	10.4412
17HF2	F2B	5	CSa+	female2_high.gif	4.73529
17HF2	F2B	6	CSa+	female2_high.gif	2.18182
17HF2	F2B	7	CSa+	female2_high.gif	1.45455
17HF2	F2B	8	CSa+	female2_high.gif	12.4545
17HF2	F2B	9	CSa+	female2_high.gif	4.45455
17HF2	F2B	10	CSa+	female2_high.gif	0
17HF2	F2B	11	CSa+	female2_high.gif	8.84848
17HF2	F2B	12	CSa+	female2_high.gif	22.2353
17HF2	F2B	13	CSa+	female2_high.gif	19.2941
17HF2	F2B	14	CSa+	female2_high.gif	0
17HF2	F2B	15	CSa+	female2_high.gif	12.9118
17HF2	F2C	1	CSa+	female2_high.gif	0
17HF2	F2C	2	CSa+	female2_high.gif	18.1818
17HF2	F2C	3	CSa+	female2_high.gif	6.84848
17HF2	F2C	4	CSa+	female2_high.gif	15.8182
17HF2	F2C	5	CSa+	female2_high.gif	2.87879
17HF2	F2C	6	CSa+	female2_high.gif	0
17HF2	F2C	7	CSa+	female2_high.gif	27.5758
17HF2	F2C	8	CSa+	female2_high.gif	0
17HF2	F2C	9	CSa+	female2_high.gif	0
17HF2	F2C	10	CSa+	female2_high.gif	18.1212
17HF2	F2C	11	CSa+	female2_high.gif	13.0606
17HF2	F2C	12	CSa+	female2_high.gif	2.35294
17HF2	F2C	13	CSa+	female2_high.gif	0
17HF2	F2C	14	CSa+	female2_high.gif	1.88235
17HF2	F2C	15	CSa+	female2_high.gif	0
17HF2	F2D	1	CSa+	female2_high.gif	-0.727273
17HF2	F2D	2	CSa+	female2_high.gif	22.8235
17HF2	F2D	3	CSa+	female2_high.gif	13.6667
17HF2	F2D	4	CSa+	female2_high.gif	6.38235
17HF2	F2D	5	CSa+	female2_high.gif	14.5758
17HF2	F2D	6	CSa+	female2_high.gif	13.1515
17HF2	F2D	7	CSa+	female2_high.gif	0
17HF2	F2D	8	CSa+	female2_high.gif	19.1471
17HF2	F2D	9	CSa+	female2_high.gif	0
17HF2	F2D	10	CSa+	female2_high.gif	19.9697
17HF2	F2D	11	CSa+	female2_high.gif	0
17HF2	F2D	12	CSa+	female2_high.gif	27.1212
17HF2	F2D	13	CSa+	female2_high.gif	0
17HF2	F2D	14	CSa+	female2_high.gif	0
17HF2	F2D	15	CSa+	female2_high.gif	11.0588
18BM1	M1A	1	CSa-	male2.gif	0
18BM1	M1A	2	CSa-	male2.gif	4.39394
18BM1	M1A	3	CSa-	male2.gif	0
18BM1	M1A	4	CSa-	male2.gif	0
18BM1	M1A	5	CSa-	male2.gif	0
18BM1	M1A	6	CSa-	male2.gif	0
18BM1	M1A	7	CSa-	male2.gif	22.1765
18BM1	M1A	8	CSa-	male2.gif	8.42424
18BM1	M1A	9	CSa-	male2.gif	0
18BM1	M1A	10	CSa-	male2.gif	22.1765
18BM1	M1A	11	CSa-	male2.gif	0
18BM1	M1A	12	CSa-	male2.gif	22.4412
18BM1	M1A	13	CSa-	male2.gif	9.41176
18BM1	M1A	14	CSa-	male2.gif	18.5
18BM1	M1A	15	CSa-	male2.gif	-20.2424
18BM1	M1B	1	CSa-	male2.gif	8.9697
18BM1	M1B	2	CSa-	male2.gif	6.0303
18BM1	M1B	3	CSa-	male2.gif	0.69697
18BM1	M1B	4	CSa-	male2.gif	-28.2059
18BM1	M1B	5	CSa-	male2.gif	27.2647
18BM1	M1B	6	CSa-	male2.gif	9.81818
18BM1	M1B	7	CSa-	male2.gif	4.75758
18BM1	M1B	8	CSa-	male2.gif	-8.33333
18BM1	M1B	9	CSa-	male2.gif	0.333333
18BM1	M1B	10	CSa-	male2.gif	-11.9697
18BM1	M1B	11	CSa-	male2.gif	10.6364
18BM1	M1B	12	CSa-	male2.gif	-27.0882
18BM1	M1B	13	CSa-	male2.gif	15.4118
18BM1	M1B	14	CSa-	male2.gif	-22.5588
18BM1	M1B	15	CSa-	male2.gif	16.8857
18BM1	M1C	1	CSa-	male2.gif	0
18BM1	M1C	2	CSa-	male2.gif	0
18BM1	M1C	3	CSa-	male2.gif	0
18BM1	M1C	4	CSa-	male2.gif	0
18BM1	M1C	5	CSa-	male2.gif	0
18BM1	M1C	6	CSa-	male2.gif	19.5
18BM1	M1C	7	CSa-	male2.gif	-2.81818
18BM1	M1C	8	CSa-	male2.gif	5.27273
18BM1	M1C	9	CSa-	male2.gif	-2.30303
18BM1	M1C	10	CSa-	male2.gif	7.27273
18BM1	M1C	11	CSa-	male2.gif	21.2121
18BM1	M1C	12	CSa-	male2.gif	0
18BM1	M1C	13	CSa-	male2.gif	-2.21212
18BM1	M1C	14	CSa-	male2.gif	-10.3529
18BM1	M1C	15	CSa-	male2.gif	-19.9412
18BM1	M1D	1	CSa-	male2.gif	-1.76471
18BM1	M1D	2	CSa-	male2.gif	-15.1471
18BM1	M1D	3	CSa-	male2.gif	22.5758
18BM1	M1D	4	CSa-	male2.gif	13.3529
18BM1	M1D	5	CSa-	male2.gif	-17.2424
18BM1	M1D	6	CSa-	male2.gif	15.303
18BM1	M1D	7	CSa-	male2.gif	0
18BM1	M1D	8	CSa-	male2.gif	20.5
18BM1	M1D	9	CSa-	male2.gif	25.1212
18BM1	M1D	10	CSa-	male2.gif	-10.0303
18BM1	M1D	11	CSa-	male2.gif	2
18BM1	M1D	12	CSa-	male2.gif	0
18BM1	M1D	13	CSa-	male2.gif	23.2121
18BM1	M1D	14	CSa-	male2.gif	0
18BM1	M1D	15	CSa-	male2.gif	0
18BM1	M1A	1	CSa+	male1.gif	0
18BM1	M1A	2	CSa+	male1.gif	0
18BM1	M1A	3	CSa+	male1.gif	0
18BM1	M1A	4	CSa+	male1.gif	0.705882
18BM1	M1A	5	CSa+	male1.gif	0
18BM1	M1A	6	CSa+	male1.gif	0.848485
18BM1	M1A	7	CSa+	male1.gif	23.6667
18BM1	M1A	8	CSa+	male1.gif	1.78788
18BM1	M1A	9	CSa+	male1.gif	0
18BM1	M1A	10	CSa+	male1.gif	0
18BM1	M1A	11	CSa+	male1.gif	0
18BM1	M1A	12	CSa+	male1.gif	6.5
18BM1	M1A	13	CSa+	male1.gif	-14.9394
18BM1	M1A	14	CSa+	male1.gif	0
18BM1	M1A	15	CSa+	male1.gif	-24.0588
18BM1	M1B	1	CSa+	male1.gif	13.4242
18BM1	M1B	2	CSa+	male1.gif	-16.0909
18BM1	M1B	3	CSa+	male1.gif	17.3235
18BM1	M1B	4	CSa+	male1.gif	1.42424
18BM1	M1B	5	CSa+	male1.gif	24
18BM1	M1B	6	CSa+	male1.gif	-11.2353
18BM1	M1B	7	CSa+	male1.gif	-20.3939
18BM1	M1B	8	CSa+	male1.gif	20.5455
18BM1	M1B	9	CSa+	male1.gif	-21.3636
18BM1	M1B	10	CSa+	male1.gif	0
18BM1	M1B	11	CSa+	male1.gif	-24.2727
18BM1	M1B	12	CSa+	male1.gif	22.6364
18BM1	M1B	13	CSa+	male1.gif	-23.5152
18BM1	M1B	14	CSa+	male1.gif	-14.7941
18BM1	M1B	15	CSa+	male1.gif	24.7879
18BM1	M1C	1	CSa+	male1.gif	0
18BM1	M1C	2	CSa+	male1.gif	0
18BM1	M1C	3	CSa+	male1.gif	-11.8529
18BM1	M1C	4	CSa+	male1.gif	0
18BM1	M1C	5	CSa+	male1.gif	0
18BM1	M1C	6	CSa+	male1.gif	0
18BM1	M1C	7	CSa+	male1.gif	-0.909091
18BM1	M1C	8	CSa+	male1.gif	0
18BM1	M1C	9	CSa+	male1.gif	3.29412
18BM1	M1C	10	CSa+	male1.gif	-2.33333
18BM1	M1C	11	CSa+	male1.gif	12.0588
18BM1	M1C	12	CSa+	male1.gif	10.5152
18BM1	M1C	13	CSa+	male1.gif	0
18BM1	M1C	14	CSa+	male1.gif	0
18BM1	M1C	15	CSa+	male1.gif	-7.5
18BM1	M1D	1	CSa+	male1.gif	-17.8182
18BM1	M1D	2	CSa+	male1.gif	-19.0294
18BM1	M1D	3	CSa+	male1.gif	28.5758
18BM1	M1D	4	CSa+	male1.gif	-24
18BM1	M1D	5	CSa+	male1.gif	-17.1818
18BM1	M1D	6	CSa+	male1.gif	27.3939
18BM1	M1D	7	CSa+	male1.gif	26.4242
18BM1	M1D	8	CSa+	male1.gif	-23.5758
18BM1	M1D	9	CSa+	male1.gif	12.5758
18BM1	M1D	10	CSa+	male1.gif	29.6176
18BM1	M1D	11	CSa+	male1.gif	-27.1818
18BM1	M1D	12	CSa+	male1.gif	29.5455
18BM1	M1D	13	CSa+	male1.gif	-24.8824
18BM1	M1D	14	CSa+	male1.gif	0
18BM1	M1D	15	CSa+	male1.gif	-22.6364
19BM1	M2A	1	CSa-	male1.gif	0
19BM1	M2A	2	CSa-	male1.gif	-10.1742
19BM1	M2A	3	CSa-	male1.gif	0
19BM1	M2A	4	CSa-	male1.gif	0
19BM1	M2A	5	CSa-	male1.gif	4.08824
19BM1	M2A	6	CSa-	male1.gif	2.21212
19BM1	M2A	7	CSa-	male1.gif	46.8788
19BM1	M2A	8	CSa-	male1.gif	5.87879
19BM1	M2A	9	CSa-	male1.gif	17.0909
19BM1	M2A	10	CSa-	male1.gif	0
19BM1	M2A	11	CSa-	male1.gif	-42.0769
19BM1	M2A	12	CSa-	male1.gif	22.4706
19BM1	M2A	13	CSa-	male1.gif	6.81818
19BM1	M2A	14	CSa-	male1.gif	28.0303
19BM1	M2A	15	CSa-	male1.gif	35.6471
19BM1	M2B	1	CSa-	male1.gif	0
19BM1	M2B	2	CSa-	male1.gif	13
19BM1	M2B	3	CSa-	male1.gif	29.254
19BM1	M2B	4	CSa-	male1.gif	46.697
19BM1	M2B	5	CSa-	male1.gif	0
19BM1	M2B	6	CSa-	male1.gif	32.8824
19BM1	M2B	7	CSa-	male1.gif	0
19BM1	M2B	8	CSa-	male1.gif	12.2727
19BM1	M2B	9	CSa-	male1.gif	21.7879
19BM1	M2B	10	CSa-	male1.gif	38.3333
19BM1	M2B	11	CSa-	male1.gif	20.2121
19BM1	M2B	12	CSa-	male1.gif	0
19BM1	M2B	13	CSa-	male1.gif	16.0606
19BM1	M2B	14	CSa-	male1.gif	0
19BM1	M2B	15	CSa-	male1.gif	0.151515
19BM1	M2C	1	CSa-	male1.gif	13.5758
19BM1	M2C	2	CSa-	male1.gif	2.90909
19BM1	M2C	3	CSa-	male1.gif	23.1471
19BM1	M2C	4	CSa-	male1.gif	8.9697
19BM1	M2C	5	CSa-	male1.gif	0
19BM1	M2C	6	CSa-	male1.gif	31.4242
19BM1	M2C	7	CSa-	male1.gif	22.3333
19BM1	M2C	8	CSa-	male1.gif	10.3824
19BM1	M2C	9	CSa-	male1.gif	27.2353
19BM1	M2C	10	CSa-	male1.gif	22.2727
19BM1	M2C	11	CSa-	male1.gif	22.0735
19BM1	M2C	12	CSa-	male1.gif	27.7273
19BM1	M2C	13	CSa-	male1.gif	20.0882
19BM1	M2C	14	CSa-	male1.gif	12.2727
19BM1	M2C	15	CSa-	male1.gif	2.20588
19BM1	M2D	1	CSa-	male1.gif	19.8485
19BM1	M2D	2	CSa-	male1.gif	39.1765
19BM1	M2D	3	CSa-	male1.gif	22.6667
19BM1	M2D	4	CSa-	male1.gif	30.9412
19BM1	M2D	5	CSa-	male1.gif	11.4545
19BM1	M2D	6	CSa-	male1.gif	31.6061
19BM1	M2D	7	CSa-	male1.gif	25.2727
19BM1	M2D	8	CSa-	male1.gif	21.1818
19BM1	M2D	9	CSa-	male1.gif	6.09091
19BM1	M2D	10	CSa-	male1.gif	3.35294
19BM1	M2D	11	CSa-	male1.gif	5.06061
19BM1	M2D	12	CSa-	male1.gif	2.9697
19BM1	M2D	13	CSa-	male1.gif	31.8235
19BM1	M2D	14	CSa-	male1.gif	22.7879
19BM1	M2D	15	CSa-	male1.gif	37.3939
19BM1	M2A	1	CSa+	male2.gif	0
19BM1	M2A	2	CSa+	male2.gif	0
19BM1	M2A	3	CSa+	male2.gif	-0.333333
19BM1	M2A	4	CSa+	male2.gif	0
19BM1	M2A	5	CSa+	male2.gif	0.848485
19BM1	M2A	6	CSa+	male2.gif	16.5455
19BM1	M2A	7	CSa+	male2.gif	7.94118
19BM1	M2A	8	CSa+	male2.gif	12.2121
19BM1	M2A	9	CSa+	male2.gif	29.9091
19BM1	M2A	10	CSa+	male2.gif	18.8235
19BM1	M2A	11	CSa+	male2.gif	17.6667
19BM1	M2A	12	CSa+	male2.gif	3.79412
19BM1	M2A	13	CSa+	male2.gif	4.47059
19BM1	M2A	14	CSa+	male2.gif	47.9706
19BM1	M2A	15	CSa+	male2.gif	9.75758
19BM1	M2B	1	CSa+	male2.gif	0
19BM1	M2B	2	CSa+	male2.gif	38.2121
19BM1	M2B	3	CSa+	male2.gif	15.3333
19BM1	M2B	4	CSa+	male2.gif	-4.76471
19BM1	M2B	5	CSa+	male2.gif	0
19BM1	M2B	6	CSa+	male2.gif	32.8485
19BM1	M2B	7	CSa+	male2.gif	7.09091
19BM1	M2B	8	CSa+	male2.gif	36.0606
19BM1	M2B	9	CSa+	male2.gif	34.0303
19BM1	M2B	10	CSa+	male2.gif	-5.9697
19BM1	M2B	11	CSa+	male2.gif	4.30303
19BM1	M2B	12	CSa+	male2.gif	16.0882
19BM1	M2B	13	CSa+	male2.gif	2.5
19BM1	M2B	14	CSa+	male2.gif	27.9706
19BM1	M2B	15	CSa+	male2.gif	25.4857
19BM1	M2C	1	CSa+	male2.gif	2.90909
19BM1	M2C	2	CSa+	male2.gif	45.1818
19BM1	M2C	3	CSa+	male2.gif	0
19BM1	M2C	4	CSa+	male2.gif	26.8182
19BM1	M2C	5	CSa+	male2.gif	7.30303
19BM1	M2C	6	CSa+	male2.gif	27.7674
19BM1	M2C	7	CSa+	male2.gif	5.27273
19BM1	M2C	8	CSa+	male2.gif	17.303
19BM1	M2C	9	CSa+	male2.gif	12.697
19BM1	M2C	10	CSa+	male2.gif	1.78788
19BM1	M2C	11	CSa+	male2.gif	10.6667
19BM1	M2C	12	CSa+	male2.gif	28.4412
19BM1	M2C	13	CSa+	male2.gif	3.78788
19BM1	M2C	14	CSa+	male2.gif	21.3529
19BM1	M2C	15	CSa+	male2.gif	32.0588
19BM1	M2D	1	CSa+	male2.gif	0.235294
19BM1	M2D	2	CSa+	male2.gif	19.2647
19BM1	M2D	3	CSa+	male2.gif	7.54545
19BM1	M2D	4	CSa+	male2.gif	9.41176
19BM1	M2D	5	CSa+	male2.gif	2.45455
19BM1	M2D	6	CSa+	male2.gif	53.3939
19BM1	M2D	7	CSa+	male2.gif	21.5152
19BM1	M2D	8	CSa+	male2.gif	39.1176
19BM1	M2D	9	CSa+	male2.gif	0
19BM1	M2D	10	CSa+	male2.gif	14.1515
19BM1	M2D	11	CSa+	male2.gif	11.6061
19BM1	M2D	12	CSa+	male2.gif	25.697
19BM1	M2D	13	CSa+	male2.gif	24.0909
19BM1	M2D	14	CSa+	male2.gif	12.2941
19BM1	M2D	15	CSa+	male2.gif	30.6471
21BF2	F2A	1	CSa-	female1.gif	0
21BF2	F2A	2	CSa-	female1.gif	0
21BF2	F2A	3	CSa-	female1.gif	0
21BF2	F2A	4	CSa-	female1.gif	0
21BF2	F2A	5	CSa-	female1.gif	0
21BF2	F2A	6	CSa-	female1.gif	0
21BF2	F2A	7	CSa-	female1.gif	0
21BF2	F2A	8	CSa-	female1.gif	0
21BF2	F2A	9	CSa-	female1.gif	-5.61538
21BF2	F2A	10	CSa-	female1.gif	0
21BF2	F2A	11	CSa-	female1.gif	0
21BF2	F2A	12	CSa-	female1.gif	0
21BF2	F2A	13	CSa-	female1.gif	0
21BF2	F2A	14	CSa-	female1.gif	0
21BF2	F2A	15	CSa-	female1.gif	0
21BF2	F2B	1	CSa-	female1.gif	0
21BF2	F2B	2	CSa-	female1.gif	0
21BF2	F2B	3	CSa-	female1.gif	0
21BF2	F2B	4	CSa-	female1.gif	0
21BF2	F2B	5	CSa-	female1.gif	0
21BF2	F2B	6	CSa-	female1.gif	0
21BF2	F2B	7	CSa-	female1.gif	0
21BF2	F2B	8	CSa-	female1.gif	0
21BF2	F2B	9	CSa-	female1.gif	0
21BF2	F2B	10	CSa-	female1.gif	0
21BF2	F2B	11	CSa-	female1.gif	0
21BF2	F2B	12	CSa-	female1.gif	0
21BF2	F2B	13	CSa-	female1.gif	0
21BF2	F2B	14	CSa-	female1.gif	0
21BF2	F2B	15	CSa-	female1.gif	0
21BF2	F2C	1	CSa-	female1.gif	0
21BF2	F2C	2	CSa-	female1.gif	0
21BF2	F2C	3	CSa-	female1.gif	0
21BF2	F2C	4	CSa-	female1.gif	0
21BF2	F2C	5	CSa-	female1.gif	0
21BF2	F2C	6	CSa-	female1.gif	0
21BF2	F2C	7	CSa-	female1.gif	0
21BF2	F2C	8	CSa-	female1.gif	0
21BF2	F2C	9	CSa-	female1.gif	0
21BF2	F2C	10	CSa-	female1.gif	0
21BF2	F2C	11	CSa-	female1.gif	0
21BF2	F2C	12	CSa-	female1.gif	0
21BF2	F2C	13	CSa-	female1.gif	0
21BF2	F2C	14	CSa-	female1.gif	0
21BF2	F2C	15	CSa-	female1.gif	0
21BF2	F2D	1	CSa-	female1.gif	0
21BF2	F2D	2	CSa-	female1.gif	0
21BF2	F2D	3	CSa-	female1.gif	0
21BF2	F2D	4	CSa-	female1.gif	0
21BF2	F2D	5	CSa-	female1.gif	0
21BF2	F2D	6	CSa-	female1.gif	0
21BF2	F2D	7	CSa-	female1.gif	-1.0303
21BF2	F2D	8	CSa-	female1.gif	0
21BF2	F2D	9	CSa-	female1.gif	0
21BF2	F2D	10	CSa-	female1.gif	0
21BF2	F2D	11	CSa-	female1.gif	0
21BF2	F2D	12	CSa-	female1.gif	0
21BF2	F2D	13	CSa-	female1.gif	0
21BF2	F2D	14	CSa-	female1.gif	0
21BF2	F2D	15	CSa-	female1.gif	0
21BF2	F2A	1	CSa+	female2.gif	0
21BF2	F2A	2	CSa+	female2.gif	-9.18182
21BF2	F2A	3	CSa+	female2.gif	0
21BF2	F2A	4	CSa+	female2.gif	0
21BF2	F2A	5	CSa+	female2.gif	0
21BF2	F2A	6	CSa+	female2.gif	0
21BF2	F2A	7	CSa+	female2.gif	0
21BF2	F2A	8	CSa+	female2.gif	0
21BF2	F2A	9	CSa+	female2.gif	0
21BF2	F2A	10	CSa+	female2.gif	0
21BF2	F2A	11	CSa+	female2.gif	0
21BF2	F2A	12	CSa+	female2.gif	0
21BF2	F2A	13	CSa+	female2.gif	0
21BF2	F2A	14	CSa+	female2.gif	0
21BF2	F2A	15	CSa+	female2.gif	0
21BF2	F2B	1	CSa+	female2.gif	0
21BF2	F2B	2	CSa+	female2.gif	0
21BF2	F2B	3	CSa+	female2.gif	0
21BF2	F2B	4	CSa+	female2.gif	0
21BF2	F2B	5	CSa+	female2.gif	0
21BF2	F2B	6	CSa+	female2.gif	0
21BF2	F2B	7	CSa+	female2.gif	0
21BF2	F2B	8	CSa+	female2.gif	0
21BF2	F2B	9	CSa+	female2.gif	0
21BF2	F2B	10	CSa+	female2.gif	0
21BF2	F2B	11	CSa+	female2.gif	0
21BF2	F2B	12	CSa+	female2.gif	0
21BF2	F2B	13	CSa+	female2.gif	0
21BF2	F2B	14	CSa+	female2.gif	0
21BF2	F2B	15	CSa+	female2.gif	0
21BF2	F2C	1	CSa+	female2.gif	0
21BF2	F2C	2	CSa+	female2.gif	0
21BF2	F2C	3	CSa+	female2.gif	0
21BF2	F2C	4	CSa+	female2.gif	0
21BF2	F2C	5	CSa+	female2.gif	0
21BF2	F2C	6	CSa+	female2.gif	0
21BF2	F2C	7	CSa+	female2.gif	0
21BF2	F2C	8	CSa+	female2.gif	0
21BF2	F2C	9	CSa+	female2.gif	0
21BF2	F2C	10	CSa+	female2.gif	0
21BF2	F2C	11	CSa+	female2.gif	0
21BF2	F2C	12	CSa+	female2.gif	0
21BF2	F2C	13	CSa+	female2.gif	0
21BF2	F2C	14	CSa+	female2.gif	0
21BF2	F2C	15	CSa+	female2.gif	0
21BF2	F2D	1	CSa+	female2.gif	0
21BF2	F2D	2	CSa+	female2.gif	0
21BF2	F2D	3	CSa+	female2.gif	0
21BF2	F2D	4	CSa+	female2.gif	0
21BF2	F2D	5	CSa+	female2.gif	0
21BF2	F2D	6	CSa+	female2.gif	0
21BF2	F2D	7	CSa+	female2.gif	0
21BF2	F2D	8	CSa+	female2.gif	0
21BF2	F2D	9	CSa+	female2.gif	0
21BF2	F2D	10	CSa+	female2.gif	0
21BF2	F2D	11	CSa+	female2.gif	0
21BF2	F2D	12	CSa+	female2.gif	0
21BF2	F2D	13	CSa+	female2.gif	0
21BF2	F2D	14	CSa+	female2.gif	0
21BF2	F2D	15	CSa+	female2.gif	0
22HM2	M2A	1	CSa-	male1_high.gif	0
22HM2	M2A	2	CSa-	male1_high.gif	0
22HM2	M2A	3	CSa-	male1_high.gif	-5.18182
22HM2	M2A	4	CSa-	male1_high.gif	0
22HM2	M2A	5	CSa-	male1_high.gif	-3.70588
22HM2	M2A	6	CSa-	male1_high.gif	18.3939
22HM2	M2A	7	CSa-	male1_high.gif	0
22HM2	M2A	8	CSa-	male1_high.gif	-21.1515
22HM2	M2A	9	CSa-	male1_high.gif	-6.75758
22HM2	M2A	10	CSa-	male1_high.gif	11.2059
22HM2	M2A	11	CSa-	male1_high.gif	-12.2121
22HM2	M2A	12	CSa-	male1_high.gif	16.2059
22HM2	M2A	13	CSa-	male1_high.gif	0
22HM2	M2A	14	CSa-	male1_high.gif	-15.303
22HM2	M2A	15	CSa-	male1_high.gif	-17.6765
22HM2	M2B	1	CSa-	male1_high.gif	-20.6364
22HM2	M2B	2	CSa-	male1_high.gif	-8.42424
22HM2	M2B	3	CSa-	male1_high.gif	-9.41176
22HM2	M2B	4	CSa-	male1_high.gif	6.90909
22HM2	M2B	5	CSa-	male1_high.gif	0
22HM2	M2B	6	CSa-	male1_high.gif	3.38235
22HM2	M2B	7	CSa-	male1_high.gif	4.30303
22HM2	M2B	8	CSa-	male1_high.gif	-7.48485
22HM2	M2B	9	CSa-	male1_high.gif	19.2121
22HM2	M2B	10	CSa-	male1_high.gif	5.09091
22HM2	M2B	11	CSa-	male1_high.gif	17.4848
22HM2	M2B	12	CSa-	male1_high.gif	-12.3333
22HM2	M2B	13	CSa-	male1_high.gif	-10.8788
22HM2	M2B	14	CSa-	male1_high.gif	-11.3235
22HM2	M2B	15	CSa-	male1_high.gif	-11.4545
22HM2	M2C	1	CSa-	male1_high.gif	0
22HM2	M2C	2	CSa-	male1_high.gif	-22.697
22HM2	M2C	3	CSa-	male1_high.gif	0
22HM2	M2C	4	CSa-	male1_high.gif	0
22HM2	M2C	5	CSa-	male1_high.gif	0
22HM2	M2C	6	CSa-	male1_high.gif	0
22HM2	M2C	7	CSa-	male1_high.gif	0
22HM2	M2C	8	CSa-	male1_high.gif	-8.20588
22HM2	M2C	9	CSa-	male1_high.gif	0
22HM2	M2C	10	CSa-	male1_high.gif	-1.75758
22HM2	M2C	11	CSa-	male1_high.gif	0
22HM2	M2C	12	CSa-	male1_high.gif	0
22HM2	M2C	13	CSa-	male1_high.gif	0
22HM2	M2C	14	CSa-	male1_high.gif	0
22HM2	M2C	15	CSa-	male1_high.gif	0
22HM2	M2D	1	CSa-	male1_high.gif	0
22HM2	M2D	2	CSa-	male1_high.gif	0
22HM2	M2D	3	CSa-	male1_high.gif	0
22HM2	M2D	4	CSa-	male1_high.gif	0
22HM2	M2D	5	CSa-	male1_high.gif	0
22HM2	M2D	6	CSa-	male1_high.gif	0
22HM2	M2D	7	CSa-	male1_high.gif	0
22HM2	M2D	8	CSa-	male1_high.gif	-13.9697
22HM2	M2D	9	CSa-	male1_high.gif	9.75758
22HM2	M2D	10	CSa-	male1_high.gif	-18.2647
22HM2	M2D	11	CSa-	male1_high.gif	-10.0303
22HM2	M2D	12	CSa-	male1_high.gif	16.6364
22HM2	M2D	13	CSa-	male1_high.gif	-17.0588
22HM2	M2D	14	CSa-	male1_high.gif	-13.5758
22HM2	M2D	15	CSa-	male1_high.gif	-18.4545
22HM2	M2A	1	CSa+	male2_high.gif	0
22HM2	M2A	2	CSa+	male2_high.gif	-9.35294
22HM2	M2A	3	CSa+	male2_high.gif	0
22HM2	M2A	4	CSa+	male2_high.gif	9
22HM2	M2A	5	CSa+	male2_high.gif	0.30303
22HM2	M2A	6	CSa+	male2_high.gif	3.51515
22HM2	M2A	7	CSa+	male2_high.gif	13.1791
22HM2	M2A	8	CSa+	male2_high.gif	0
22HM2	M2A	9	CSa+	male2_high.gif	14.9697
22HM2	M2A	10	CSa+	male2_high.gif	14.7647
22HM2	M2A	11	CSa+	male2_high.gif	27.7273
22HM2	M2A	12	CSa+	male2_high.gif	9.5
22HM2	M2A	13	CSa+	male2_high.gif	16.7941
22HM2	M2A	14	CSa+	male2_high.gif	11.2353
22HM2	M2A	15	CSa+	male2_high.gif	-9.11765
22HM2	M2B	1	CSa+	male2_high.gif	0
22HM2	M2B	2	CSa+	male2_high.gif	0
22HM2	M2B	3	CSa+	male2_high.gif	18.7273
22HM2	M2B	4	CSa+	male2_high.gif	-0.882353
22HM2	M2B	5	CSa+	male2_high.gif	0
22HM2	M2B	6	CSa+	male2_high.gif	-13.5758
22HM2	M2B	7	CSa+	male2_high.gif	-6.39394
22HM2	M2B	8	CSa+	male2_high.gif	0
22HM2	M2B	9	CSa+	male2_high.gif	-21.0606
22HM2	M2B	10	CSa+	male2_high.gif	0.636364
22HM2	M2B	11	CSa+	male2_high.gif	-13.7576
22HM2	M2B	12	CSa+	male2_high.gif	-13.0294
22HM2	M2B	13	CSa+	male2_high.gif	11.8235
22HM2	M2B	14	CSa+	male2_high.gif	18.1176
22HM2	M2B	15	CSa+	male2_high.gif	-15.1714
22HM2	M2C	1	CSa+	male2_high.gif	0
22HM2	M2C	2	CSa+	male2_high.gif	-9.27273
22HM2	M2C	3	CSa+	male2_high.gif	5.78788
22HM2	M2C	4	CSa+	male2_high.gif	0
22HM2	M2C	5	CSa+	male2_high.gif	0
22HM2	M2C	6	CSa+	male2_high.gif	0
22HM2	M2C	7	CSa+	male2_high.gif	0
22HM2	M2C	8	CSa+	male2_high.gif	0
22HM2	M2C	9	CSa+	male2_high.gif	0
22HM2	M2C	10	CSa+	male2_high.gif	0
22HM2	M2C	11	CSa+	male2_high.gif	0
22HM2	M2C	12	CSa+	male2_high.gif	2.66667
22HM2	M2C	13	CSa+	male2_high.gif	0
22HM2	M2C	14	CSa+	male2_high.gif	0
22HM2	M2C	15	CSa+	male2_high.gif	0
22HM2	M2D	1	CSa+	male2_high.gif	0
22HM2	M2D	2	CSa+	male2_high.gif	0
22HM2	M2D	3	CSa+	male2_high.gif	0
22HM2	M2D	4	CSa+	male2_high.gif	0
22HM2	M2D	5	CSa+	male2_high.gif	0
22HM2	M2D	6	CSa+	male2_high.gif	0
22HM2	M2D	7	CSa+	male2_high.gif	0
22HM2	M2D	8	CSa+	male2_high.gif	0
22HM2	M2D	9	CSa+	male2_high.gif	-4.69697
22HM2	M2D	10	CSa+	male2_high.gif	29.0588
22HM2	M2D	11	CSa+	male2_high.gif	0
22HM2	M2D	12	CSa+	male2_high.gif	11.4242
22HM2	M2D	13	CSa+	male2_high.gif	1
22HM2	M2D	14	CSa+	male2_high.gif	-17.7941
22HM2	M2D	15	CSa+	male2_high.gif	12.7059
23BM1	M1A	1	CSa-	male2.gif	3.78788
23BM1	M1A	2	CSa-	male2.gif	12.6061
23BM1	M1A	3	CSa-	male2.gif	0
23BM1	M1A	4	CSa-	male2.gif	18.5152
23BM1	M1A	5	CSa-	male2.gif	33.0909
23BM1	M1A	6	CSa-	male2.gif	16.3939
23BM1	M1A	7	CSa-	male2.gif	6
23BM1	M1A	8	CSa-	male2.gif	16.5455
23BM1	M1A	9	CSa-	male2.gif	12.9394
23BM1	M1A	10	CSa-	male2.gif	21.2647
23BM1	M1A	11	CSa-	male2.gif	6.84848
23BM1	M1A	12	CSa-	male2.gif	0
23BM1	M1A	13	CSa-	male2.gif	51.0882
23BM1	M1A	14	CSa-	male2.gif	3.35294
23BM1	M1A	15	CSa-	male2.gif	4.27273
23BM1	M1B	1	CSa-	male2.gif	0
23BM1	M1B	2	CSa-	male2.gif	5.51515
23BM1	M1B	3	CSa-	male2.gif	9.60606
23BM1	M1B	4	CSa-	male2.gif	52.9706
23BM1	M1B	5	CSa-	male2.gif	21.2941
23BM1	M1B	6	CSa-	male2.gif	11.7576
23BM1	M1B	7	CSa-	male2.gif	14.4545
23BM1	M1B	8	CSa-	male2.gif	11.4242
23BM1	M1B	9	CSa-	male2.gif	60.8485
23BM1	M1B	10	CSa-	male2.gif	22.5294
23BM1	M1B	11	CSa-	male2.gif	7.63636
23BM1	M1B	12	CSa-	male2.gif	22.1176
23BM1	M1B	13	CSa-	male2.gif	23.9706
23BM1	M1B	14	CSa-	male2.gif	20.7941
23BM1	M1B	15	CSa-	male2.gif	28.3529
23BM1	M1C	1	CSa-	male2.gif	12.4242
23BM1	M1C	2	CSa-	male2.gif	13.8182
23BM1	M1C	3	CSa-	male2.gif	17.5758
23BM1	M1C	4	CSa-	male2.gif	2.81818
23BM1	M1C	5	CSa-	male2.gif	14.8788
23BM1	M1C	6	CSa-	male2.gif	3.82353
23BM1	M1C	7	CSa-	male2.gif	6.0303
23BM1	M1C	8	CSa-	male2.gif	23.4848
23BM1	M1C	9	CSa-	male2.gif	17.5758
23BM1	M1C	10	CSa-	male2.gif	11.9697
23BM1	M1C	11	CSa-	male2.gif	0
23BM1	M1C	12	CSa-	male2.gif	8.47059
23BM1	M1C	13	CSa-	male2.gif	27.5455
23BM1	M1C	14	CSa-	male2.gif	16.4118
23BM1	M1C	15	CSa-	male2.gif	27.8824
23BM1	M1D	1	CSa-	male2.gif	0
23BM1	M1D	2	CSa-	male2.gif	0
23BM1	M1D	3	CSa-	male2.gif	0
23BM1	M1D	4	CSa-	male2.gif	44.2941
23BM1	M1D	5	CSa-	male2.gif	16.1212
23BM1	M1D	6	CSa-	male2.gif	13.7576
23BM1	M1D	7	CSa-	male2.gif	43.9091
23BM1	M1D	8	CSa-	male2.gif	9.14706
23BM1	M1D	9	CSa-	male2.gif	31.5455
23BM1	M1D	10	CSa-	male2.gif	0
23BM1	M1D	11	CSa-	male2.gif	20.9697
23BM1	M1D	12	CSa-	male2.gif	0
23BM1	M1D	13	CSa-	male2.gif	20.8485
23BM1	M1D	14	CSa-	male2.gif	18.2647
23BM1	M1D	15	CSa-	male2.gif	3.14706
23BM1	M1A	1	CSa+	male1.gif	0
23BM1	M1A	2	CSa+	male1.gif	0
23BM1	M1A	3	CSa+	male1.gif	0
23BM1	M1A	4	CSa+	male1.gif	11.3235
23BM1	M1A	5	CSa+	male1.gif	0
23BM1	M1A	6	CSa+	male1.gif	2.69697
23BM1	M1A	7	CSa+	male1.gif	4.24242
23BM1	M1A	8	CSa+	male1.gif	9.9697
23BM1	M1A	9	CSa+	male1.gif	11.7879
23BM1	M1A	10	CSa+	male1.gif	6.35294
23BM1	M1A	11	CSa+	male1.gif	36.5758
23BM1	M1A	12	CSa+	male1.gif	51.3824
23BM1	M1A	13	CSa+	male1.gif	23.0303
23BM1	M1A	14	CSa+	male1.gif	12.303
23BM1	M1A	15	CSa+	male1.gif	11.4118
23BM1	M1B	1	CSa+	male1.gif	3.0303
23BM1	M1B	2	CSa+	male1.gif	21.5152
23BM1	M1B	3	CSa+	male1.gif	0
23BM1	M1B	4	CSa+	male1.gif	14.9697
23BM1	M1B	5	CSa+	male1.gif	21.5455
23BM1	M1B	6	CSa+	male1.gif	8.79412
23BM1	M1B	7	CSa+	male1.gif	8.84848
23BM1	M1B	8	CSa+	male1.gif	54.1515
23BM1	M1B	9	CSa+	male1.gif	35.2424
23BM1	M1B	10	CSa+	male1.gif	31.303
23BM1	M1B	11	CSa+	male1.gif	11.1212
23BM1	M1B	12	CSa+	male1.gif	21
23BM1	M1B	13	CSa+	male1.gif	20.9091
23BM1	M1B	14	CSa+	male1.gif	62.4412
23BM1	M1B	15	CSa+	male1.gif	4.69697
23BM1	M1C	1	CSa+	male1.gif	-40.0606
23BM1	M1C	2	CSa+	male1.gif	34.4848
23BM1	M1C	3	CSa+	male1.gif	23.7941
23BM1	M1C	4	CSa+	male1.gif	45.7576
23BM1	M1C	5	CSa+	male1.gif	28.8182
23BM1	M1C	6	CSa+	male1.gif	30.6667
23BM1	M1C	7	CSa+	male1.gif	15.1515
23BM1	M1C	8	CSa+	male1.gif	33.8235
23BM1	M1C	9	CSa+	male1.gif	38.5882
23BM1	M1C	10	CSa+	male1.gif	27.9697
23BM1	M1C	11	CSa+	male1.gif	12.0294
23BM1	M1C	12	CSa+	male1.gif	18.7576
23BM1	M1C	13	CSa+	male1.gif	37.8235
23BM1	M1C	14	CSa+	male1.gif	13.2727
23BM1	M1C	15	CSa+	male1.gif	47.3235
23BM1	M1D	1	CSa+	male1.gif	43.303
23BM1	M1D	2	CSa+	male1.gif	42.3824
23BM1	M1D	3	CSa+	male1.gif	0
23BM1	M1D	4	CSa+	male1.gif	40.5588
23BM1	M1D	5	CSa+	male1.gif	0
23BM1	M1D	6	CSa+	male1.gif	52.3939
23BM1	M1D	7	CSa+	male1.gif	34.9697
23BM1	M1D	8	CSa+	male1.gif	40.5152
23BM1	M1D	9	CSa+	male1.gif	14.4545
23BM1	M1D	10	CSa+	male1.gif	21.0588
23BM1	M1D	11	CSa+	male1.gif	20.2424
23BM1	M1D	12	CSa+	male1.gif	0
23BM1	M1D	13	CSa+	male1.gif	13.2647
23BM1	M1D	14	CSa+	male1.gif	52.5588
23BM1	M1D	15	CSa+	male1.gif	27.1818
24BF1	F1A	1	CSa-	female2.gif	5.78788
24BF1	F1A	2	CSa-	female2.gif	0
24BF1	F1A	3	CSa-	female2.gif	22.4848
24BF1	F1A	4	CSa-	female2.gif	18.697
24BF1	F1A	5	CSa-	female2.gif	45.5152
24BF1	F1A	6	CSa-	female2.gif	23.0909
24BF1	F1A	7	CSa-	female2.gif	16.0294
24BF1	F1A	8	CSa-	female2.gif	26.1515
24BF1	F1A	9	CSa-	female2.gif	22.2727
24BF1	F1A	10	CSa-	female2.gif	38.7059
24BF1	F1A	11	CSa-	female2.gif	20.5455
24BF1	F1A	12	CSa-	female2.gif	0
24BF1	F1A	13	CSa-	female2.gif	24.5294
24BF1	F1A	14	CSa-	female2.gif	39.8529
24BF1	F1A	15	CSa-	female2.gif	33.5455
24BF1	F1B	1	CSa-	female2.gif	7.12121
24BF1	F1B	2	CSa-	female2.gif	17.7576
24BF1	F1B	3	CSa-	female2.gif	22.9697
24BF1	F1B	4	CSa-	female2.gif	18.8824
24BF1	F1B	5	CSa-	female2.gif	26.8235
24BF1	F1B	6	CSa-	female2.gif	40.2727
24BF1	F1B	7	CSa-	female2.gif	44.303
24BF1	F1B	8	CSa-	female2.gif	7.15152
24BF1	F1B	9	CSa-	female2.gif	24.9394
24BF1	F1B	10	CSa-	female2.gif	2.84848
24BF1	F1B	11	CSa-	female2.gif	17.6667
24BF1	F1B	12	CSa-	female2.gif	30.8235
24BF1	F1B	13	CSa-	female2.gif	0
24BF1	F1B	14	CSa-	female2.gif	19.7353
24BF1	F1B	15	CSa-	female2.gif	28.8235
24BF1	F1C	1	CSa-	female2.gif	15.6364
24BF1	F1C	2	CSa-	female2.gif	0
24BF1	F1C	3	CSa-	female2.gif	0
24BF1	F1C	4	CSa-	female2.gif	0
24BF1	F1C	5	CSa-	female2.gif	25.6061
24BF1	F1C	6	CSa-	female2.gif	0
24BF1	F1C	7	CSa-	female2.gif	0
24BF1	F1C	8	CSa-	female2.gif	30.4242
24BF1	F1C	9	CSa-	female2.gif	0
24BF1	F1C	10	CSa-	female2.gif	15.6667
24BF1	F1C	11	CSa-	female2.gif	0
24BF1	F1C	12	CSa-	female2.gif	0
24BF1	F1C	13	CSa-	female2.gif	0
24BF1	F1C	14	CSa-	female2.gif	0
24BF1	F1C	15	CSa-	female2.gif	0
24BF1	F1D	1	CSa-	female2.gif	-1.08824
24BF1	F1D	2	CSa-	female2.gif	0
24BF1	F1D	3	CSa-	female2.gif	0
24BF1	F1D	4	CSa-	female2.gif	0
24BF1	F1D	5	CSa-	female2.gif	0
24BF1	F1D	6	CSa-	female2.gif	11.5152
24BF1	F1D	7	CSa-	female2.gif	30.9697
24BF1	F1D	8	CSa-	female2.gif	17.5294
24BF1	F1D	9	CSa-	female2.gif	0
24BF1	F1D	10	CSa-	female2.gif	0
24BF1	F1D	11	CSa-	female2.gif	0
24BF1	F1D	12	CSa-	female2.gif	22.5455
24BF1	F1D	13	CSa-	female2.gif	0
24BF1	F1D	14	CSa-	female2.gif	0
24BF1	F1D	15	CSa-	female2.gif	0
24BF1	F1A	1	CSa+	female1.gif	0
24BF1	F1A	2	CSa+	female1.gif	3.93939
24BF1	F1A	3	CSa+	female1.gif	21.9091
24BF1	F1A	4	CSa+	female1.gif	5.85294
24BF1	F1A	5	CSa+	female1.gif	33.1765
24BF1	F1A	6	CSa+	female1.gif	28.8182
24BF1	F1A	7	CSa+	female1.gif	41.5455
24BF1	F1A	8	CSa+	female1.gif	0.969697
24BF1	F1A	9	CSa+	female1.gif	20.697
24BF1	F1A	10	CSa+	female1.gif	51.9412
24BF1	F1A	11	CSa+	female1.gif	22.7879
24BF1	F1A	12	CSa+	female1.gif	23.3529
24BF1	F1A	13	CSa+	female1.gif	5.21212
24BF1	F1A	14	CSa+	female1.gif	0
24BF1	F1A	15	CSa+	female1.gif	41.5
24BF1	F1B	1	CSa+	female1.gif	13.0303
24BF1	F1B	2	CSa+	female1.gif	24.7576
24BF1	F1B	3	CSa+	female1.gif	39.2059
24BF1	F1B	4	CSa+	female1.gif	15.3939
24BF1	F1B	5	CSa+	female1.gif	0
24BF1	F1B	6	CSa+	female1.gif	31.2941
24BF1	F1B	7	CSa+	female1.gif	39.4848
24BF1	F1B	8	CSa+	female1.gif	31.5455
24BF1	F1B	9	CSa+	female1.gif	19.2727
24BF1	F1B	10	CSa+	female1.gif	17.2424
24BF1	F1B	11	CSa+	female1.gif	0
24BF1	F1B	12	CSa+	female1.gif	29.1818
24BF1	F1B	13	CSa+	female1.gif	14.2727
24BF1	F1B	14	CSa+	female1.gif	19.8824
24BF1	F1B	15	CSa+	female1.gif	7.81818
24BF1	F1C	1	CSa+	female1.gif	-1.0303
24BF1	F1C	2	CSa+	female1.gif	2.08333
24BF1	F1C	3	CSa+	female1.gif	6.5
24BF1	F1C	4	CSa+	female1.gif	36.4848
24BF1	F1C	5	CSa+	female1.gif	0
24BF1	F1C	6	CSa+	female1.gif	26
24BF1	F1C	7	CSa+	female1.gif	9.15152
24BF1	F1C	8	CSa+	female1.gif	0
24BF1	F1C	9	CSa+	female1.gif	10.5294
24BF1	F1C	10	CSa+	female1.gif	0
24BF1	F1C	11	CSa+	female1.gif	0
24BF1	F1C	12	CSa+	female1.gif	34.0606
24BF1	F1C	13	CSa+	female1.gif	0
24BF1	F1C	14	CSa+	female1.gif	0.242424
24BF1	F1C	15	CSa+	female1.gif	10.4118
24BF1	F1D	1	CSa+	female1.gif	0
24BF1	F1D	2	CSa+	female1.gif	0
24BF1	F1D	3	CSa+	female1.gif	0
24BF1	F1D	4	CSa+	female1.gif	0
24BF1	F1D	5	CSa+	female1.gif	0
24BF1	F1D	6	CSa+	female1.gif	0
24BF1	F1D	7	CSa+	female1.gif	0
24BF1	F1D	8	CSa+	female1.gif	0
24BF1	F1D	9	CSa+	female1.gif	0
24BF1	F1D	10	CSa+	female1.gif	0
24BF1	F1D	11	CSa+	female1.gif	0
24BF1	F1D	12	CSa+	female1.gif	0
24BF1	F1D	13	CSa+	female1.gif	0
24BF1	F1D	14	CSa+	female1.gif	22.9091
24BF1	F1D	15	CSa+	female1.gif	0
25HM1	M1A	1	CSa-	male2_high.gif	0
25HM1	M1A	2	CSa-	male2_high.gif	0
25HM1	M1A	3	CSa-	male2_high.gif	-2.30303
25HM1	M1A	4	CSa-	male2_high.gif	0
25HM1	M1A	5	CSa-	male2_high.gif	9.84848
25HM1	M1A	6	CSa-	male2_high.gif	2.18182
25HM1	M1A	7	CSa-	male2_high.gif	0
25HM1	M1A	8	CSa-	male2_high.gif	19.9091
25HM1	M1A	9	CSa-	male2_high.gif	1.54545
25HM1	M1A	10	CSa-	male2_high.gif	0.176471
25HM1	M1A	11	CSa-	male2_high.gif	8.81818
25HM1	M1A	12	CSa-	male2_high.gif	16.1176
25HM1	M1A	13	CSa-	male2_high.gif	13.0882
25HM1	M1A	14	CSa-	male2_high.gif	11.5882
25HM1	M1A	15	CSa-	male2_high.gif	13.2727
25HM1	M1B	1	CSa-	male2_high.gif	0
25HM1	M1B	2	CSa-	male2_high.gif	0
25HM1	M1B	3	CSa-	male2_high.gif	0
25HM1	M1B	4	CSa-	male2_high.gif	23.6471
25HM1	M1B	5	CSa-	male2_high.gif	-2.52941
25HM1	M1B	6	CSa-	male2_high.gif	11
25HM1	M1B	7	CSa-	male2_high.gif	3.63636
25HM1	M1B	8	CSa-	male2_high.gif	3.21212
25HM1	M1B	9	CSa-	male2_high.gif	0
25HM1	M1B	10	CSa-	male2_high.gif	26.697
25HM1	M1B	11	CSa-	male2_high.gif	11.697
25HM1	M1B	12	CSa-	male2_high.gif	38.5
25HM1	M1B	13	CSa-	male2_high.gif	23.4706
25HM1	M1B	14	CSa-	male2_high.gif	0
25HM1	M1B	15	CSa-	male2_high.gif	19.9118
25HM1	M1C	1	CSa-	male2_high.gif	9.06061
25HM1	M1C	2	CSa-	male2_high.gif	-10.2121
25HM1	M1C	3	CSa-	male2_high.gif	0
25HM1	M1C	4	CSa-	male2_high.gif	0
25HM1	M1C	5	CSa-	male2_high.gif	-16.1212
25HM1	M1C	6	CSa-	male2_high.gif	-2.88235
25HM1	M1C	7	CSa-	male2_high.gif	0
25HM1	M1C	8	CSa-	male2_high.gif	-16.0606
25HM1	M1C	9	CSa-	male2_high.gif	-13.4545
25HM1	M1C	10	CSa-	male2_high.gif	-0.757576
25HM1	M1C	11	CSa-	male2_high.gif	13.9394
25HM1	M1C	12	CSa-	male2_high.gif	0
25HM1	M1C	13	CSa-	male2_high.gif	0.787879
25HM1	M1C	14	CSa-	male2_high.gif	-20.1176
25HM1	M1C	15	CSa-	male2_high.gif	0
25HM1	M1D	1	CSa-	male2_high.gif	3.64706
25HM1	M1D	2	CSa-	male2_high.gif	0
25HM1	M1D	3	CSa-	male2_high.gif	21.4848
25HM1	M1D	4	CSa-	male2_high.gif	-4.58824
25HM1	M1D	5	CSa-	male2_high.gif	-8.75758
25HM1	M1D	6	CSa-	male2_high.gif	10.3333
25HM1	M1D	7	CSa-	male2_high.gif	17.8788
25HM1	M1D	8	CSa-	male2_high.gif	9.29412
25HM1	M1D	9	CSa-	male2_high.gif	5.45455
25HM1	M1D	10	CSa-	male2_high.gif	-6.39394
25HM1	M1D	11	CSa-	male2_high.gif	19.3333
25HM1	M1D	12	CSa-	male2_high.gif	15.2727
25HM1	M1D	13	CSa-	male2_high.gif	3.81818
25HM1	M1D	14	CSa-	male2_high.gif	17
25HM1	M1D	15	CSa-	male2_high.gif	0
25HM1	M1A	1	CSa+	male1_high.gif	0
25HM1	M1A	2	CSa+	male1_high.gif	0
25HM1	M1A	3	CSa+	male1_high.gif	0
25HM1	M1A	4	CSa+	male1_high.gif	0.352941
25HM1	M1A	5	CSa+	male1_high.gif	5.76471
25HM1	M1A	6	CSa+	male1_high.gif	0
25HM1	M1A	7	CSa+	male1_high.gif	18.9697
25HM1	M1A	8	CSa+	male1_high.gif	14.1818
25HM1	M1A	9	CSa+	male1_high.gif	0
25HM1	M1A	10	CSa+	male1_high.gif	1.70588
25HM1	M1A	11	CSa+	male1_high.gif	8.42424
25HM1	M1A	12	CSa+	male1_high.gif	26.4118
25HM1	M1A	13	CSa+	male1_high.gif	1.57576
25HM1	M1A	14	CSa+	male1_high.gif	8.48485
25HM1	M1A	15	CSa+	male1_high.gif	1.88235
25HM1	M1B	1	CSa+	male1_high.gif	0
25HM1	M1B	2	CSa+	male1_high.gif	0
25HM1	M1B	3	CSa+	male1_high.gif	4.23529
25HM1	M1B	4	CSa+	male1_high.gif	3.27273
25HM1	M1B	5	CSa+	male1_high.gif	0
25HM1	M1B	6	CSa+	male1_high.gif	13.5882
25HM1	M1B	7	CSa+	male1_high.gif	0
25HM1	M1B	8	CSa+	male1_high.gif	15.9394
25HM1	M1B	9	CSa+	male1_high.gif	1.21212
25HM1	M1B	10	CSa+	male1_high.gif	17.303
25HM1	M1B	11	CSa+	male1_high.gif	13.0303
25HM1	M1B	12	CSa+	male1_high.gif	5.15152
25HM1	M1B	13	CSa+	male1_high.gif	0
25HM1	M1B	14	CSa+	male1_high.gif	0
25HM1	M1B	15	CSa+	male1_high.gif	32.1515
25HM1	M1C	1	CSa+	male1_high.gif	0
25HM1	M1C	2	CSa+	male1_high.gif	1.48485
25HM1	M1C	3	CSa+	male1_high.gif	8.14706
25HM1	M1C	4	CSa+	male1_high.gif	16.3939
25HM1	M1C	5	CSa+	male1_high.gif	24.8485
25HM1	M1C	6	CSa+	male1_high.gif	-17.0303
25HM1	M1C	7	CSa+	male1_high.gif	1.48485
25HM1	M1C	8	CSa+	male1_high.gif	-7.88235
25HM1	M1C	9	CSa+	male1_high.gif	11.3529
25HM1	M1C	10	CSa+	male1_high.gif	0
25HM1	M1C	11	CSa+	male1_high.gif	-5.17647
25HM1	M1C	12	CSa+	male1_high.gif	23.8788
25HM1	M1C	13	CSa+	male1_high.gif	1.20588
25HM1	M1C	14	CSa+	male1_high.gif	13
25HM1	M1C	15	CSa+	male1_high.gif	17.5882
25HM1	M1D	1	CSa+	male1_high.gif	0
25HM1	M1D	2	CSa+	male1_high.gif	10.2647
25HM1	M1D	3	CSa+	male1_high.gif	8.30303
25HM1	M1D	4	CSa+	male1_high.gif	-9.79412
25HM1	M1D	5	CSa+	male1_high.gif	0.484848
25HM1	M1D	6	CSa+	male1_high.gif	-1.63636
25HM1	M1D	7	CSa+	male1_high.gif	0.909091
25HM1	M1D	8	CSa+	male1_high.gif	0
25HM1	M1D	9	CSa+	male1_high.gif	6.72727
25HM1	M1D	10	CSa+	male1_high.gif	-11.1471
25HM1	M1D	11	CSa+	male1_high.gif	0.0606061
25HM1	M1D	12	CSa+	male1_high.gif	6.81818
25HM1	M1D	13	CSa+	male1_high.gif	0
25HM1	M1D	14	CSa+	male1_high.gif	0
25HM1	M1D	15	CSa+	male1_high.gif	19.697
26HF1	F1A	1	CSa-	female2_high.gif	-3.33333
26HF1	F1A	2	CSa-	female2_high.gif	13
26HF1	F1A	3	CSa-	female2_high.gif	0
26HF1	F1A	4	CSa-	female2_high.gif	2.57576
26HF1	F1A	5	CSa-	female2_high.gif	23.6061
26HF1	F1A	6	CSa-	female2_high.gif	18.4242
26HF1	F1A	7	CSa-	female2_high.gif	28.7941
26HF1	F1A	8	CSa-	female2_high.gif	15.2121
26HF1	F1A	9	CSa-	female2_high.gif	15.9697
26HF1	F1A	10	CSa-	female2_high.gif	0
26HF1	F1A	11	CSa-	female2_high.gif	0
26HF1	F1A	12	CSa-	female2_high.gif	0.235294
26HF1	F1A	13	CSa-	female2_high.gif	0
26HF1	F1A	14	CSa-	female2_high.gif	47.8235
26HF1	F1A	15	CSa-	female2_high.gif	30.7273
26HF1	F1B	1	CSa-	female2_high.gif	0
26HF1	F1B	2	CSa-	female2_high.gif	-10.9167
26HF1	F1B	3	CSa-	female2_high.gif	0
26HF1	F1B	4	CSa-	female2_high.gif	44.8235
26HF1	F1B	5	CSa-	female2_high.gif	22.1176
26HF1	F1B	6	CSa-	female2_high.gif	46.2424
26HF1	F1B	7	CSa-	female2_high.gif	0
26HF1	F1B	8	CSa-	female2_high.gif	7.51515
26HF1	F1B	9	CSa-	female2_high.gif	8.24242
26HF1	F1B	10	CSa-	female2_high.gif	13.5588
26HF1	F1B	11	CSa-	female2_high.gif	6.93939
26HF1	F1B	12	CSa-	female2_high.gif	24.9706
26HF1	F1B	13	CSa-	female2_high.gif	0
26HF1	F1B	14	CSa-	female2_high.gif	12.3529
26HF1	F1B	15	CSa-	female2_high.gif	0
26HF1	F1C	1	CSa-	female2_high.gif	8.75758
26HF1	F1C	2	CSa-	female2_high.gif	0
26HF1	F1C	3	CSa-	female2_high.gif	0
26HF1	F1C	4	CSa-	female2_high.gif	0
26HF1	F1C	5	CSa-	female2_high.gif	11.2121
26HF1	F1C	6	CSa-	female2_high.gif	9.35294
26HF1	F1C	7	CSa-	female2_high.gif	21.1515
26HF1	F1C	8	CSa-	female2_high.gif	0
26HF1	F1C	9	CSa-	female2_high.gif	0
26HF1	F1C	10	CSa-	female2_high.gif	3.21212
26HF1	F1C	11	CSa-	female2_high.gif	0
26HF1	F1C	12	CSa-	female2_high.gif	0
26HF1	F1C	13	CSa-	female2_high.gif	0
26HF1	F1C	14	CSa-	female2_high.gif	0
26HF1	F1C	15	CSa-	female2_high.gif	53.7353
26HF1	F1D	1	CSa-	female2_high.gif	0
26HF1	F1D	2	CSa-	female2_high.gif	0
26HF1	F1D	3	CSa-	female2_high.gif	0
26HF1	F1D	4	CSa-	female2_high.gif	24
26HF1	F1D	5	CSa-	female2_high.gif	2.42424
26HF1	F1D	6	CSa-	female2_high.gif	22.8182
26HF1	F1D	7	CSa-	female2_high.gif	9.87879
26HF1	F1D	8	CSa-	female2_high.gif	0
26HF1	F1D	9	CSa-	female2_high.gif	47.2424
26HF1	F1D	10	CSa-	female2_high.gif	0
26HF1	F1D	11	CSa-	female2_high.gif	0
26HF1	F1D	12	CSa-	female2_high.gif	0
26HF1	F1D	13	CSa-	female2_high.gif	0
26HF1	F1D	14	CSa-	female2_high.gif	13.4412
26HF1	F1D	15	CSa-	female2_high.gif	7.47059
26HF1	F1A	1	CSa+	female1_high.gif	0
26HF1	F1A	2	CSa+	female1_high.gif	0
26HF1	F1A	3	CSa+	female1_high.gif	-0.545455
26HF1	F1A	4	CSa+	female1_high.gif	10.9118
26HF1	F1A	5	CSa+	female1_high.gif	0
26HF1	F1A	6	CSa+	female1_high.gif	3.63636
26HF1	F1A	7	CSa+	female1_high.gif	0
26HF1	F1A	8	CSa+	female1_high.gif	19.1515
26HF1	F1A	9	CSa+	female1_high.gif	14.4848
26HF1	F1A	10	CSa+	female1_high.gif	3.14706
26HF1	F1A	11	CSa+	female1_high.gif	0
26HF1	F1A	12	CSa+	female1_high.gif	30.3235
26HF1	F1A	13	CSa+	female1_high.gif	40.3333
26HF1	F1A	14	CSa+	female1_high.gif	0
26HF1	F1A	15	CSa+	female1_high.gif	0
26HF1	F1B	1	CSa+	female1_high.gif	58.1818
26HF1	F1B	2	CSa+	female1_high.gif	0
26HF1	F1B	3	CSa+	female1_high.gif	0
26HF1	F1B	4	CSa+	female1_high.gif	42.2424
26HF1	F1B	5	CSa+	female1_high.gif	0
26HF1	F1B	6	CSa+	female1_high.gif	0
26HF1	F1B	7	CSa+	female1_high.gif	8.36364
26HF1	F1B	8	CSa+	female1_high.gif	21.8182
26HF1	F1B	9	CSa+	female1_high.gif	0
26HF1	F1B	10	CSa+	female1_high.gif	12.7879
26HF1	F1B	11	CSa+	female1_high.gif	0
26HF1	F1B	12	CSa+	female1_high.gif	0
26HF1	F1B	13	CSa+	female1_high.gif	33.3939
26HF1	F1B	14	CSa+	female1_high.gif	1.41176
26HF1	F1B	15	CSa+	female1_high.gif	0
26HF1	F1C	1	CSa+	female1_high.gif	0
26HF1	F1C	2	CSa+	female1_high.gif	0
26HF1	F1C	3	CSa+	female1_high.gif	7.44118
26HF1	F1C	4	CSa+	female1_high.gif	37.303
26HF1	F1C	5	CSa+	female1_high.gif	0
26HF1	F1C	6	CSa+	female1_high.gif	0
26HF1	F1C	7	CSa+	female1_high.gif	0
26HF1	F1C	8	CSa+	female1_high.gif	0
26HF1	F1C	9	CSa+	female1_high.gif	0
26HF1	F1C	10	CSa+	female1_high.gif	30.6061
26HF1	F1C	11	CSa+	female1_high.gif	0
26HF1	F1C	12	CSa+	female1_high.gif	43.303
26HF1	F1C	13	CSa+	female1_high.gif	13.4118
26HF1	F1C	14	CSa+	female1_high.gif	0
26HF1	F1C	15	CSa+	female1_high.gif	0
26HF1	F1D	1	CSa+	female1_high.gif	51.6515
26HF1	F1D	2	CSa+	female1_high.gif	17.2059
26HF1	F1D	3	CSa+	female1_high.gif	0
26HF1	F1D	4	CSa+	female1_high.gif	27.0294
26HF1	F1D	5	CSa+	female1_high.gif	0
26HF1	F1D	6	CSa+	female1_high.gif	0
26HF1	F1D	7	CSa+	female1_high.gif	6.45455
26HF1	F1D	8	CSa+	female1_high.gif	7.69697
26HF1	F1D	9	CSa+	female1_high.gif	0
26HF1	F1D	10	CSa+	female1_high.gif	0
26HF1	F1D	11	CSa+	female1_high.gif	0
26HF1	F1D	12	CSa+	female1_high.gif	19.9091
26HF1	F1D	13	CSa+	female1_high.gif	0
26HF1	F1D	14	CSa+	female1_high.gif	46.303
26HF1	F1D	15	CSa+	female1_high.gif	20.7879
27HF1	F1A	1	CSa-	female2_high.gif	0
27HF1	F1A	2	CSa-	female2_high.gif	12.1515
27HF1	F1A	3	CSa-	female2_high.gif	53.2121
27HF1	F1A	4	CSa-	female2_high.gif	0
27HF1	F1A	5	CSa-	female2_high.gif	29.8182
27HF1	F1A	6	CSa-	female2_high.gif	0
27HF1	F1A	7	CSa-	female2_high.gif	11.2647
27HF1	F1A	8	CSa-	female2_high.gif	0
27HF1	F1A	9	CSa-	female2_high.gif	33.1818
27HF1	F1A	10	CSa-	female2_high.gif	0
27HF1	F1A	11	CSa-	female2_high.gif	24.697
27HF1	F1A	12	CSa-	female2_high.gif	0
27HF1	F1A	13	CSa-	female2_high.gif	0
27HF1	F1A	14	CSa-	female2_high.gif	7.29412
27HF1	F1A	15	CSa-	female2_high.gif	0
27HF1	F1B	1	CSa-	female2_high.gif	0
27HF1	F1B	2	CSa-	female2_high.gif	0
27HF1	F1B	3	CSa-	female2_high.gif	14.3636
27HF1	F1B	4	CSa-	female2_high.gif	27.1471
27HF1	F1B	5	CSa-	female2_high.gif	9.32353
27HF1	F1B	6	CSa-	female2_high.gif	7.69697
27HF1	F1B	7	CSa-	female2_high.gif	36.7273
27HF1	F1B	8	CSa-	female2_high.gif	18.9091
27HF1	F1B	9	CSa-	female2_high.gif	22.303
27HF1	F1B	10	CSa-	female2_high.gif	0
27HF1	F1B	11	CSa-	female2_high.gif	26.8182
27HF1	F1B	12	CSa-	female2_high.gif	0
27HF1	F1B	13	CSa-	female2_high.gif	0
27HF1	F1B	14	CSa-	female2_high.gif	3.58824
27HF1	F1B	15	CSa-	female2_high.gif	0
27HF1	F1C	1	CSa-	female2_high.gif	6.66667
27HF1	F1C	2	CSa-	female2_high.gif	20.3333
27HF1	F1C	3	CSa-	female2_high.gif	0
27HF1	F1C	4	CSa-	female2_high.gif	0
27HF1	F1C	5	CSa-	female2_high.gif	-14.697
27HF1	F1C	6	CSa-	female2_high.gif	0
27HF1	F1C	7	CSa-	female2_high.gif	0
27HF1	F1C	8	CSa-	female2_high.gif	0.242424
27HF1	F1C	9	CSa-	female2_high.gif	-13.0303
27HF1	F1C	10	CSa-	female2_high.gif	12.4848
27HF1	F1C	11	CSa-	female2_high.gif	-7.42424
27HF1	F1C	12	CSa-	female2_high.gif	0
27HF1	F1C	13	CSa-	female2_high.gif	13.5455
27HF1	F1C	14	CSa-	female2_high.gif	0
27HF1	F1C	15	CSa-	female2_high.gif	7.97059
27HF1	F1D	1	CSa-	female2_high.gif	0
27HF1	F1D	2	CSa-	female2_high.gif	17.3529
27HF1	F1D	3	CSa-	female2_high.gif	17.7273
27HF1	F1D	4	CSa-	female2_high.gif	1.05882
27HF1	F1D	5	CSa-	female2_high.gif	2.15152
27HF1	F1D	6	CSa-	female2_high.gif	7.75758
27HF1	F1D	7	CSa-	female2_high.gif	0.424242
27HF1	F1D	8	CSa-	female2_high.gif	0
27HF1	F1D	9	CSa-	female2_high.gif	0
27HF1	F1D	10	CSa-	female2_high.gif	0.121212
27HF1	F1D	11	CSa-	female2_high.gif	0.151515
27HF1	F1D	12	CSa-	female2_high.gif	-9.21212
27HF1	F1D	13	CSa-	female2_high.gif	3.90909
27HF1	F1D	14	CSa-	female2_high.gif	-3.05882
27HF1	F1D	15	CSa-	female2_high.gif	-3.17647
27HF1	F1A	1	CSa+	female1_high.gif	0
27HF1	F1A	2	CSa+	female1_high.gif	0
27HF1	F1A	3	CSa+	female1_high.gif	6.30303
27HF1	F1A	4	CSa+	female1_high.gif	0
27HF1	F1A	5	CSa+	female1_high.gif	6.91176
27HF1	F1A	6	CSa+	female1_high.gif	13.5152
27HF1	F1A	7	CSa+	female1_high.gif	0
27HF1	F1A	8	CSa+	female1_high.gif	13.4545
27HF1	F1A	9	CSa+	female1_high.gif	26.1515
27HF1	F1A	10	CSa+	female1_high.gif	0
27HF1	F1A	11	CSa+	female1_high.gif	9.0303
27HF1	F1A	12	CSa+	female1_high.gif	0
27HF1	F1A	13	CSa+	female1_high.gif	0
27HF1	F1A	14	CSa+	female1_high.gif	0
27HF1	F1A	15	CSa+	female1_high.gif	0
27HF1	F1B	1	CSa+	female1_high.gif	7.33333
27HF1	F1B	2	CSa+	female1_high.gif	2.69697
27HF1	F1B	3	CSa+	female1_high.gif	21.3235
27HF1	F1B	4	CSa+	female1_high.gif	10.8182
27HF1	F1B	5	CSa+	female1_high.gif	21.6667
27HF1	F1B	6	CSa+	female1_high.gif	14.3529
27HF1	F1B	7	CSa+	female1_high.gif	8.18182
27HF1	F1B	8	CSa+	female1_high.gif	31.303
27HF1	F1B	9	CSa+	female1_high.gif	0
27HF1	F1B	10	CSa+	female1_high.gif	23.303
27HF1	F1B	11	CSa+	female1_high.gif	13.6061
27HF1	F1B	12	CSa+	female1_high.gif	0
27HF1	F1B	13	CSa+	female1_high.gif	25.6667
27HF1	F1B	14	CSa+	female1_high.gif	23.5588
27HF1	F1B	15	CSa+	female1_high.gif	10.4242
27HF1	F1C	1	CSa+	female1_high.gif	10.6667
27HF1	F1C	2	CSa+	female1_high.gif	0
27HF1	F1C	3	CSa+	female1_high.gif	20.8824
27HF1	F1C	4	CSa+	female1_high.gif	19.1515
27HF1	F1C	5	CSa+	female1_high.gif	8.87879
27HF1	F1C	6	CSa+	female1_high.gif	12
27HF1	F1C	7	CSa+	female1_high.gif	-5.36364
27HF1	F1C	8	CSa+	female1_high.gif	4.02941
27HF1	F1C	9	CSa+	female1_high.gif	2.85294
27HF1	F1C	10	CSa+	female1_high.gif	21.8485
27HF1	F1C	11	CSa+	female1_high.gif	-8.5
27HF1	F1C	12	CSa+	female1_high.gif	0
27HF1	F1C	13	CSa+	female1_high.gif	9.73529
27HF1	F1C	14	CSa+	female1_high.gif	-9.30303
27HF1	F1C	15	CSa+	female1_high.gif	0
27HF1	F1D	1	CSa+	female1_high.gif	0
27HF1	F1D	2	CSa+	female1_high.gif	8.88235
27HF1	F1D	3	CSa+	female1_high.gif	-5.9697
27HF1	F1D	4	CSa+	female1_high.gif	4.52941
27HF1	F1D	5	CSa+	female1_high.gif	5.63636
27HF1	F1D	6	CSa+	female1_high.gif	8.12121
27HF1	F1D	7	CSa+	female1_high.gif	2.0303
27HF1	F1D	8	CSa+	female1_high.gif	13.4848
27HF1	F1D	9	CSa+	female1_high.gif	0
27HF1	F1D	10	CSa+	female1_high.gif	-4.72727
27HF1	F1D	11	CSa+	female1_high.gif	0
27HF1	F1D	12	CSa+	female1_high.gif	0
27HF1	F1D	13	CSa+	female1_high.gif	8.32353
27HF1	F1D	14	CSa+	female1_high.gif	6.75758
27HF1	F1D	15	CSa+	female1_high.gif	18.4545
28BM1	M1A	1	CSa-	male2.gif	-25.1667
28BM1	M1A	2	CSa-	male2.gif	13.5833
28BM1	M1A	3	CSa-	male2.gif	0
28BM1	M1A	4	CSa-	male2.gif	0
28BM1	M1A	5	CSa-	male2.gif	40.1212
28BM1	M1A	6	CSa-	male2.gif	86.7879
28BM1	M1A	7	CSa-	male2.gif	0
28BM1	M1A	8	CSa-	male2.gif	0
28BM1	M1A	9	CSa-	male2.gif	0
28BM1	M1A	10	CSa-	male2.gif	82.8235
28BM1	M1A	11	CSa-	male2.gif	0
28BM1	M1A	12	CSa-	male2.gif	0
28BM1	M1A	13	CSa-	male2.gif	0
28BM1	M1A	14	CSa-	male2.gif	0
28BM1	M1A	15	CSa-	male2.gif	1.45455
28BM1	M1B	1	CSa-	male2.gif	0
28BM1	M1B	2	CSa-	male2.gif	0
28BM1	M1B	3	CSa-	male2.gif	0
28BM1	M1B	4	CSa-	male2.gif	0
28BM1	M1B	5	CSa-	male2.gif	0
28BM1	M1B	6	CSa-	male2.gif	0
28BM1	M1B	7	CSa-	male2.gif	0
28BM1	M1B	8	CSa-	male2.gif	0
28BM1	M1B	9	CSa-	male2.gif	0
28BM1	M1B	10	CSa-	male2.gif	0
28BM1	M1B	11	CSa-	male2.gif	0
28BM1	M1B	12	CSa-	male2.gif	0
28BM1	M1B	13	CSa-	male2.gif	-93.0294
28BM1	M1B	14	CSa-	male2.gif	0
28BM1	M1B	15	CSa-	male2.gif	0
28BM1	M1C	1	CSa-	male2.gif	0
28BM1	M1C	2	CSa-	male2.gif	0
28BM1	M1C	3	CSa-	male2.gif	0
28BM1	M1C	4	CSa-	male2.gif	0
28BM1	M1C	5	CSa-	male2.gif	0
28BM1	M1C	6	CSa-	male2.gif	0
28BM1	M1C	7	CSa-	male2.gif	0
28BM1	M1C	8	CSa-	male2.gif	0
28BM1	M1C	9	CSa-	male2.gif	0
28BM1	M1C	10	CSa-	male2.gif	0
28BM1	M1C	11	CSa-	male2.gif	0
28BM1	M1C	12	CSa-	male2.gif	0
28BM1	M1C	13	CSa-	male2.gif	0
28BM1	M1C	14	CSa-	male2.gif	0
28BM1	M1C	15	CSa-	male2.gif	0
28BM1	M1D	1	CSa-	male2.gif	0
28BM1	M1D	2	CSa-	male2.gif	0
28BM1	M1D	3	CSa-	male2.gif	0
28BM1	M1D	4	CSa-	male2.gif	0
28BM1	M1D	5	CSa-	male2.gif	0
28BM1	M1D	6	CSa-	male2.gif	0
28BM1	M1D	7	CSa-	male2.gif	0
28BM1	M1D	8	CSa-	male2.gif	0
28BM1	M1D	9	CSa-	male2.gif	0
28BM1	M1D	10	CSa-	male2.gif	0
28BM1	M1D	11	CSa-	male2.gif	0
28BM1	M1D	12	CSa-	male2.gif	0
28BM1	M1D	13	CSa-	male2.gif	0
28BM1	M1D	14	CSa-	male2.gif	0
28BM1	M1D	15	CSa-	male2.gif	0
28BM1	M1A	1	CSa+	male1.gif	-43.6667
28BM1	M1A	2	CSa+	male1.gif	2.24242
28BM1	M1A	3	CSa+	male1.gif	0
28BM1	M1A	4	CSa+	male1.gif	36.5294
28BM1	M1A	5	CSa+	male1.gif	23.3824
28BM1	M1A	6	CSa+	male1.gif	0
28BM1	M1A	7	CSa+	male1.gif	0
28BM1	M1A	8	CSa+	male1.gif	0
28BM1	M1A	9	CSa+	male1.gif	0
28BM1	M1A	10	CSa+	male1.gif	0
28BM1	M1A	11	CSa+	male1.gif	0
28BM1	M1A	12	CSa+	male1.gif	0
28BM1	M1A	13	CSa+	male1.gif	0
28BM1	M1A	14	CSa+	male1.gif	0
28BM1	M1A	15	CSa+	male1.gif	38.1765
28BM1	M1B	1	CSa+	male1.gif	0
28BM1	M1B	2	CSa+	male1.gif	0
28BM1	M1B	3	CSa+	male1.gif	0
28BM1	M1B	4	CSa+	male1.gif	0
[truncated: 161 more rows]

## Sheet: Training.amygdala
sub	group	CS	-200	-199.5	-199	-198.5	-198	-197.5	-197	-196.5	-196	-195.5	-195	-194.5	-194	-193.5	-193	-192.5	-192	-191.5	-191	-190.5	-190	-189.5	-189	-188.5	-188	-187.5	-187	-186.5	-186	-185.5	-185	-184.5	-184	-183.5	-183	-182.5	-182	-181.5	-181	-180.5	-180	-179.5	-179	-178.5	-178	-177.5	-177
11BF2	B	CSminus	0.445179	0.444525	0.443289	0.441474	0.439084	0.436125	0.432603	0.428528	0.423909	0.418751	0.41307	0.406882	0.400202	0.392964	0.383288	0.373009	0.36243	0.352538	0.3422	0.331412	0.320195	0.308569	0.296554	0.284174	0.269708	0.254529	0.239678	0.224622	0.210813	0.197073	0.183475	0.1697	0.157157	0.144547	0.131803	0.118948	0.106007	0.0930042	0.0796141	0.0660931	0.0525863	0.0435458	0.0584356	0.0740902	0.0894904	0.104612	0.119413
13BM2	B	CSminus	0.549051	0.548962	0.548398	0.547328	0.54572	0.543622	0.541008	0.537125	0.532612	0.52754	0.521926	0.515792	0.509159	0.50205	0.494491	0.486507	0.478127	0.46938	0.460296	0.450939	0.441465	0.431754	0.421839	0.411753	0.40153	0.391204	0.38081	0.370499	0.360236	0.350006	0.339788	0.326862	0.310856	0.294677	0.278914	0.263704	0.255595	0.26255	0.272848	0.283163	0.293486	0.303805	0.314111	0.325535	0.338089	0.350516	0.362801
16BF1	B	CSminus	0.88234	0.881943	0.880795	0.878901	0.876265	0.872893	0.868793	0.863974	0.858447	0.852224	0.845319	0.837747	0.829523	0.821354	0.813123	0.804358	0.795175	0.78599	0.776342	0.766246	0.75572	0.744779	0.733441	0.719225	0.70376	0.68813	0.671905	0.654531	0.630384	0.605535	0.580006	0.55434	0.529159	0.506857	0.488062	0.469799	0.442534	0.414673	0.386237	0.357247	0.331722	0.320382	0.30893	0.29738	0.285748	0.27405	0.264847
18BM1	B	CSminus	0.268176	0.266907	0.264478	0.260893	0.256156	0.250274	0.243254	0.236803	0.232803	0.228328	0.223384	0.217979	0.212119	0.205814	0.199072	0.2025	0.209773	0.217317	0.230844	0.246711	0.261847	0.277221	0.291787	0.303331	0.315932	0.32862	0.341351	0.35408	0.366762	0.379353	0.391807	0.404082	0.416135	0.430253	0.444018	0.457355	0.470218	0.482561	0.49434	0.506141	0.518635	0.530325	0.541171	0.551134	0.560179	0.568273	0.575387
19BM2	B	CSminus	0.531208	0.530905	0.530395	0.529679	0.528759	0.527639	0.526321	0.524812	0.523116	0.52124	0.519189	0.516971	0.516288	0.516912	0.512616	0.503849	0.497912	0.497921	0.496703	0.495405	0.494025	0.492563	0.491931	0.491396	0.490822	0.490205	0.489545	0.488838	0.488084	0.48728	0.487409	0.487965	0.488447	0.488849	0.489163	0.489383	0.489501	0.489685	0.489877	0.489945	0.493375	0.496123	0.497947	0.498817	0.50004	0.504197	0.507523
21BF2	B	CSminus	0.520116	0.518579	0.515519	0.510945	0.504874	0.497328	0.488329	0.478103	0.466524	0.45355	0.439266	0.423713	0.406942	0.388996	0.369921	0.350392	0.330216	0.308984	0.286606	0.311262	0.337886	0.363004	0.385126	0.407663	0.4304	0.453244	0.477486	0.50242	0.527185	0.528512	0.511758	0.494848	0.486655	0.481054	0.474871	0.468211	0.461068	0.453433	0.443187	0.42695	0.409985	0.392194	0.37674	0.388035	0.397981	0.406517	0.413601
23BM1	B	CSminus	0.600416	0.599698	0.598248	0.596072	0.593176	0.589568	0.585258	0.58026	0.574586	0.568253	0.56128	0.553686	0.545492	0.536722	0.5274	0.517553	0.507207	0.496393	0.48514	0.473479	0.4564	0.438571	0.420263	0.401521	0.382391	0.362918	0.34315	0.323133	0.302914	0.282539	0.26614	0.249837	0.233542	0.217065	0.199432	0.182269	0.165396	0.148683	0.145032	0.153953	0.162124	0.171379	0.180841	0.193079	0.205019	0.214014	0.221871
24BF1	B	CSminus	0.689956	0.688362	0.685373	0.680996	0.67524	0.668117	0.659643	0.649835	0.638715	0.626306	0.612636	0.597733	0.58163	0.564363	0.545968	0.526485	0.505959	0.484433	0.462078	0.442114	0.421397	0.399971	0.377881	0.35523	0.338895	0.338689	0.338354	0.331749	0.316858	0.301806	0.28663	0.271363	0.256042	0.240703	0.225383	0.210117	0.194934	0.179881	0.168916	0.158401	0.148305	0.138444	0.12886	0.119578	0.110622	0.101987	0.0937169
28BM1	B	CSminus	0.822361	0.821452	0.819113	0.815242	0.809984	0.803359	0.795394	0.786093	0.775277	0.761945	0.743912	0.724303	0.703195	0.680668	0.65681	0.631711	0.604614	0.57537	0.545119	0.513977	0.482062	0.449495	0.4164	0.382903	0.34913	0.315209	0.281269	0.244718	0.20786	0.170953	0.161809	0.164827	0.180795	0.197222	0.212263	0.225344	0.23755	0.248821	0.259102	0.268341	0.276416	0.286516	0.297933	0.307843	0.316205	0.324833	0.333553
11BF2	B	CSplus	1.05182	1.05033	1.04752	1.0434	1.03796	1.03123	1.02321	1.01394	1.00341	0.991675	0.978742	0.964646	0.949417	0.93309	0.915701	0.89729	0.877896	0.857564	0.836602	0.815564	0.79376	0.771231	0.748024	0.724187	0.699771	0.674826	0.649403	0.623554	0.597332	0.570788	0.543975	0.516946	0.489754	0.462451	0.435087	0.42149	0.419804	0.41731	0.416702	0.415513	0.413326	0.410124	0.405893	0.400625	0.394316	0.386965	0.378637
13BM2	B	CSplus	1.60731	1.60457	1.59959	1.59237	1.58293	1.5713	1.55752	1.54162	1.52365	1.50367	1.48172	1.45787	1.4322	1.40477	1.37567	1.34494	1.31266	1.27897	1.24396	1.20772	1.17035	1.13194	1.09262	1.05249	1.01165	0.970206	0.930244	0.891371	0.852156	0.812631	0.772996	0.733344	0.693766	0.654348	0.615178	0.576337	0.540808	0.512249	0.510089	0.508461	0.506242	0.503413	0.499954	0.495898	0.491271	0.485958	0.479946
16BF1	B	CSplus	1.02122	1.02153	1.02136	1.02071	1.01959	1.018	1.01595	1.01345	1.01051	1.00713	1.00334	0.999143	0.994552	0.989586	0.98426	0.978592	0.972602	0.966308	0.959753	0.95301	0.946026	0.938823	0.931424	0.923852	0.916129	0.908281	0.900331	0.892304	0.884223	0.876115	0.868004	0.859704	0.851379	0.843135	0.834999	0.826994	0.819146	0.811476	0.804009	0.796767	0.78977	0.78304	0.776595	0.770453	0.764633	0.75915	0.754018
18BM1	B	CSplus	0.67242	0.672683	0.673363	0.67445	0.675928	0.677776	0.679968	0.682472	0.685252	0.688269	0.691477	0.694827	0.698267	0.701739	0.705183	0.708537	0.711735	0.714709	0.717389	0.719704	0.721581	0.722945	0.723724	0.723842	0.723226	0.721803	0.719501	0.71625	0.712298	0.707294	0.701139	0.693772	0.685134	0.675172	0.66384	0.651219	0.637133	0.621546	0.604428	0.585753	0.565504	0.543666	0.520233	0.495204	0.468586	0.44039	0.410637
19BM2	B	CSplus	0.49502	0.495802	0.497334	0.499611	0.50289	0.508509	0.515207	0.52296	0.531746	0.541535	0.552295	0.563994	0.576592	0.59005	0.604325	0.621986	0.641425	0.661683	0.682691	0.703988	0.710571	0.715073	0.697632	0.672588	0.641543	0.598782	0.555567	0.514907	0.484252	0.453602	0.423048	0.39268	0.362833	0.344325	0.342353	0.332691	0.323303	0.314221	0.305475	0.297094	0.348015	0.401098	0.452871	0.502974	0.551292	0.598528	0.644152
21BF2	B	CSplus	0.191739	0.193295	0.196453	0.201201	0.207522	0.215393	0.224787	0.23567	0.248002	0.261742	0.275275	0.287977	0.303834	0.322731	0.342841	0.364112	0.386464	0.409841	0.431451	0.451729	0.472276	0.492259	0.511659	0.53019	0.538737	0.533931	0.5232	0.502755	0.478692	0.454279	0.427921	0.399797	0.370165	0.338702	0.307151	0.275391	0.243827	0.21258	0.185208	0.199387	0.22393	0.247265	0.271887	0.302534	0.332475	0.361648	0.389998
23BM1	B	CSplus	0.090015	0.089039	0.0871438	0.0843331	0.0824328	0.0835242	0.0828685	0.0821215	0.0812941	0.080399	0.0794499	0.0857941	0.0940811	0.103936	0.114529	0.125857	0.137913	0.147002	0.156706	0.167035	0.177999	0.189607	0.201867	0.214785	0.228368	0.237284	0.245517	0.254901	0.267574	0.281012	0.293454	0.306592	0.32048	0.335718	0.351732	0.368522	0.37711	0.38089	0.385183	0.389998	0.395345	0.395652	0.391616	0.384624	0.378079	0.371995	0.366355
24BF1	B	CSplus	0.448371	0.446531	0.442885	0.437439	0.430205	0.421198	0.410438	0.397946	0.383748	0.367875	0.350359	0.331207	0.310363	0.287986	0.265292	0.256168	0.2466	0.23662	0.238122	0.244983	0.252122	0.259526	0.26718	0.278221	0.293851	0.309788	0.325995	0.342433	0.3565	0.368152	0.375528	0.371093	0.366545	0.375906	0.386056	0.396063	0.4059	0.415546	0.421563	0.420137	0.41831	0.410264	0.406232	0.400168	0.384831	0.368734	0.352999
28BM1	B	CSplus	0.187117	0.186941	0.186504	0.185805	0.184848	0.183634	0.182167	0.18045	0.178487	0.176282	0.173842	0.171172	0.168277	0.165166	0.161846	0.158324	0.154609	0.150709	0.148831	0.148004	0.147082	0.14606	0.144932	0.142455	0.139454	0.136343	0.133126	0.130646	0.130356	0.130458	0.130449	0.13032	0.130066	0.129679	0.129154	0.128484	0.127664	0.126844	0.126182	0.12535	0.125666	0.130852	0.135695	0.140172	0.144262	0.147947	0.151206
12HM1	H	CSminus	0.616093	0.614354	0.610972	0.605955	0.599318	0.59108	0.581265	0.569901	0.557021	0.542661	0.526863	0.509672	0.491137	0.471312	0.450252	0.428019	0.404674	0.380283	0.354916	0.328643	0.301538	0.281044	0.263805	0.247971	0.242741	0.23763	0.23267	0.227321	0.222495	0.21806	0.213911	0.210078	0.20659	0.205976	0.212112	0.219026	0.226742	0.235279	0.244655	0.254882	0.265973	0.277935	0.290772	0.304487	0.319076	0.332165	0.344947
14HM2	H	CSminus	0.692486	0.687666	0.678512	0.665053	0.647329	0.625396	0.59938	0.569347	0.535374	0.497564	0.456027	0.410893	0.362933	0.312051	0.264637	0.24199	0.227834	0.213272	0.198138	0.183014	0.194801	0.233802	0.288621	0.354506	0.418701	0.484318	0.543977	0.582961	0.621274	0.652973	0.667439	0.678582	0.663865	0.590834	0.499356	0.407996	0.307755	0.207932	0.112225	0.0496826	0.0967258	0.161486	0.239924	0.317294	0.390152	0.459808	0.525119
15HF2	H	CSminus	1.27622	1.27477	1.27174	1.26716	1.26103	1.25337	1.24419	1.23354	1.22144	1.20792	1.19302	1.17678	1.15925	1.14048	1.12052	1.09942	1.07725	1.05407	1.02993	1.00491	0.979072	0.952484	0.92522	0.89735	0.868948	0.840089	0.813039	0.79091	0.7695	0.747958	0.726319	0.704629	0.683242	0.662145	0.641123	0.620215	0.600858	0.585826	0.570885	0.55605	0.541332	0.526744	0.512293	0.497986	0.483827	0.469818	0.455959
17HF2	H	CSminus	1.39087	1.38941	1.38685	1.38318	1.37841	1.37255	1.3656	1.35758	1.34848	1.33834	1.32716	1.31495	1.30173	1.28753	1.27235	1.25622	1.23917	1.22122	1.20238	1.1827	1.1622	1.1409	1.11884	1.09605	1.07257	1.04842	1.02365	0.998282	0.972366	0.945938	0.919036	0.891702	0.863979	0.835911	0.807541	0.77891	0.750064	0.721046	0.691904	0.662683	0.633429	0.604189	0.575009	0.545953	0.517056	0.488359	0.459908
22HM2	H	CSminus	0.139058	0.136192	0.130444	0.12183	0.110373	0.0961074	0.079074	0.0593201	0.0391103	0.0312677	0.0449666	0.0599821	0.0773974	0.0898374	0.101734	0.115723	0.122516	0.128104	0.132717	0.137635	0.142688	0.147789	0.152501	0.157399	0.162614	0.16816	0.174047	0.180335	0.186967	0.193646	0.200594	0.207885	0.215595	0.223014	0.23059	0.238572	0.247157	0.26228	0.27863	0.296231	0.315093	0.33489	0.355644	0.377783	0.401316	0.42625	0.452585
25HM1	H	CSminus	0.224316	0.224672	0.225371	0.226411	0.227787	0.229494	0.231522	0.233865	0.236511	0.23945	0.242134	0.244711	0.247462	0.250382	0.253455	0.256669	0.260008	0.263455	0.266995	0.27061	0.274108	0.277637	0.281549	0.285644	0.289716	0.293773	0.297779	0.30049	0.302191	0.303783	0.305807	0.310757	0.316221	0.321682	0.327122	0.332526	0.337876	0.343156	0.348756	0.355103	0.361251	0.367177	0.371007	0.373639	0.376174	0.378608	0.38093
26HF1	H	CSminus	0.160694	0.161272	0.162507	0.164396	0.166935	0.170118	0.173938	0.178403	0.182693	0.185523	0.188699	0.191947	0.193142	0.193286	0.193156	0.181782	0.170024	0.158259	0.146375	0.136234	0.133807	0.131319	0.12874	0.126048	0.123326	0.120584	0.117855	0.115117	0.112389	0.10966	0.116932	0.129659	0.142186	0.154396	0.166263	0.177752	0.188819	0.199421	0.209517	0.219021	0.228023	0.236614	0.244529	0.251763	0.25873	0.266593	0.273477
27HF1	H	CSminus	0.248652	0.250063	0.252956	0.257327	0.263166	0.270487	0.27715	0.281246	0.285045	0.289313	0.294049	0.299249	0.304911	0.308254	0.310225	0.312341	0.314624	0.315253	0.307248	0.298999	0.289956	0.27998	0.269756	0.259379	0.248887	0.238539	0.228973	0.219139	0.209212	0.199176	0.189096	0.196101	0.21704	0.238716	0.260368	0.281941	0.303378	0.324623	0.345669	0.367552	0.388752	0.409615	0.431342	0.458325	0.484768	0.510598	0.535886
29HM2	H	CSminus	0.55697	0.555187	0.551636	0.546324	0.539264	0.530472	0.519967	0.507772	0.493914	0.478425	0.461331	0.442658	0.422464	0.400792	0.377689	0.353206	0.327395	0.301797	0.277669	0.252565	0.226538	0.199645	0.171943	0.152584	0.139238	0.125577	0.111627	0.0996998	0.112527	0.131459	0.16195	0.1958	0.227101	0.252934	0.280226	0.307869	0.335189	0.357889	0.372385	0.386188	0.399124	0.409131	0.416275	0.421068	0.420555	0.416315	0.407617
12HM1	H	CSplus	0.393352	0.391814	0.388849	0.384467	0.378681	0.371507	0.362967	0.353087	0.342323	0.331275	0.319129	0.305924	0.297114	0.296268	0.295391	0.29449	0.293527	0.29247	0.29141	0.290354	0.288812	0.285222	0.28161	0.277994	0.274394	0.27083	0.267041	0.259947	0.252959	0.24611	0.239433	0.238741	0.248763	0.258791	0.268807	0.278789	0.287491	0.297102	0.314897	0.327666	0.337103	0.346515	0.356049	0.366037	0.376315	0.386738	0.397293
14HM2	H	CSplus	0.402801	0.403892	0.405936	0.408929	0.412868	0.417748	0.423474	0.430037	0.437492	0.445829	0.454554	0.46375	0.479239	0.495608	0.499376	0.502615	0.503778	0.501848	0.498041	0.492731	0.479913	0.467421	0.455336	0.443494	0.428821	0.413557	0.390009	0.354338	0.319054	0.284423	0.257756	0.231525	0.204627	0.191866	0.178657	0.166674	0.157774	0.15759	0.15963	0.162104	0.173864	0.193861	0.21249	0.22969	0.245408	0.259592	0.2722
15HF2	H	CSplus	0.184847	0.183548	0.180996	0.177198	0.172162	0.165898	0.15842	0.149745	0.139891	0.12888	0.116736	0.104184	0.0906088	0.0760447	0.0630461	0.0498668	0.0386609	0.0335262	0.0323471	0.0457637	0.0597536	0.0743052	0.0901938	0.102351	0.114718	0.127585	0.140948	0.154803	0.17114	0.188408	0.206171	0.224414	0.243128	0.262297	0.281909	0.301628	0.30734	0.30596	0.3034	0.301218	0.299373	0.297884	0.296766	0.296037	0.295711	0.295801	0.296322
17HF2	H	CSplus	1.08666	1.08313	1.07646	1.06669	1.05385	1.03797	1.0191	0.998295	0.977631	0.954642	0.929398	0.901977	0.879973	0.857195	0.833016	0.814432	0.810209	0.821363	0.833712	0.846995	0.86046	0.873908	0.887247	0.900388	0.913239	0.925709	0.937707	0.949144	0.959931	0.969982	0.979213	0.987541	0.994889	1.00118	1.00635	1.01031	1.01302	1.01442	1.01444	1.01305	1.01019	1.00584	0.999955	0.992518	0.98351	0.972918	0.960736
22HM2	H	CSplus	0.365485	0.363354	0.359015	0.352476	0.343753	0.332866	0.319841	0.30471	0.287779	0.26919	0.248675	0.226282	0.201991	0.175906	0.148098	0.132795	0.119573	0.113336	0.117863	0.125989	0.136405	0.147324	0.166568	0.199796	0.231021	0.261527	0.292124	0.323192	0.353845	0.38483	0.416089	0.446252	0.4731	0.487594	0.5023	0.516931	0.52907	0.535087	0.537844	0.541153	0.544966	0.541077	0.540531	0.540802	0.541908	0.544356	0.545251
25HM1	H	CSplus	0.276111	0.275458	0.274195	0.272325	0.269852	0.26678	0.263116	0.258863	0.254033	0.248636	0.242682	0.236183	0.231407	0.230802	0.230179	0.229856	0.228419	0.224256	0.219949	0.215513	0.210965	0.20632	0.203256	0.214044	0.223351	0.231469	0.239836	0.22608	0.197137	0.169529	0.143618	0.143498	0.168615	0.193876	0.218554	0.244093	0.268948	0.291553	0.31318	0.333767	0.353255	0.371593	0.388734	0.404636	0.419264	0.432588	0.444583
26HF1	H	CSplus	0.165529	0.165819	0.166389	0.167237	0.168359	0.169751	0.171406	0.173317	0.175477	0.177963	0.180518	0.183298	0.186278	0.189444	0.192782	0.196279	0.199917	0.192107	0.182544	0.176574	0.1822	0.185814	0.184858	0.163965	0.148209	0.156424	0.165242	0.163416	0.173038	0.182132	0.190576	0.195934	0.203042	0.236486	0.268921	0.300478	0.330888	0.359855	0.387266	0.416559	0.446202	0.473702	0.498888	0.52173	0.542165	0.560079	0.575399
27HF1	H	CSplus	0.09167	0.0925234	0.0942161	0.0968998	0.100473	0.104941	0.11031	0.116586	0.123778	0.131894	0.140945	0.150941	0.161893	0.173814	0.186716	0.200612	0.215514	0.231437	0.248392	0.266394	0.285454	0.305585	0.326798	0.349104	0.372514	0.397035	0.421986	0.447422	0.473935	0.501544	0.530251	0.560059	0.590964	0.622964	0.656054	0.690223	0.721797	0.744261	0.762914	0.7789	0.792613	0.783136	0.771746	0.746395	0.708947	0.670496	0.631596
29HM2	H	CSplus	0.854424	0.852669	0.849214	0.844064	0.837228	0.828716	0.818542	0.806721	0.793272	0.778215	0.767296	0.755671	0.743034	0.729397	0.716951	0.703717	0.689635	0.674713	0.664651	0.654214	0.64311	0.631326	0.619481	0.60813	0.596066	0.583268	0.569718	0.555395	0.551283	0.545896	0.538529	0.530321	0.521346	0.511577	0.500988	0.489555	0.477256	0.464073	0.44999	0.434992	0.419068	0.40221	0.384037	0.359907	0.348083	0.343335	0.337313
[truncated: 2,154 more columns]
